# Supplementary material for: A New Method to Address the Importance of Detoxified Enzyme in Insecticide Resistance – Meta-Analysis
Source: Front Physiol. 2022 Mar 2;13:818531. doi: 10.3389/fphys.2022.818531 (PMC8924616; doi:10.3389/fphys.2022.818531)
Supplement: Supplementary Table 1 — List of specific summary and data for each paper in meta-analyses. [file Table_1.xlsx]

## Sheet: Sheet1
Studies	Study	Insecticide	Insecticide_class	Species	Genus	vector	Gene	Clade	Clade_fixed	Gene_function	C_sample_size	C_mean	C_sd	T_sample_size	T_mean	T_sd	lnT-mean
Ali, E. 2019	Ali, E. 2019.2	Buprofezin	Buprofezin	Sogatella furcifera	Sogatella	Agricultural pest	cyp4g76-s	cyp4	cyp4	P450	9	1.03279	0.0737705	9	1.67213	1.40164
Ali, E. 2019	Ali, E. 2019.3	Buprofezin	Buprofezin	Sogatella furcifera	Sogatella	Agricultural pest	cyp4dd1-s	cyp4	cyp4	P450	9	1.03279	0.147541	9	4.20492	3.68852
Ali, E. 2019	Ali, E. 2019.4	Buprofezin	Buprofezin	Sogatella furcifera	Sogatella	Agricultural pest	cyp4ce3-s	cyp4	cyp4	P450	9	1.03279	0.221311	9	2.28689	3.31967
Ali, E. 2019	Ali, E. 2019.5	Buprofezin	Buprofezin	Sogatella furcifera	Sogatella	Agricultural pest	cyp417a4-s	cyp417	others	P450	9	1.0082	0.147541	9	0.688525	0.221311
Ali, E. 2019	Ali, E. 2019.6	Buprofezin	Buprofezin	Sogatella furcifera	Sogatella	Agricultural pest	cyp425b1-s	cyp425	others	P450	9	0.983607	0.295082	9	2.2623	2.13934
Ali, E. 2019	Ali, E. 2019.7	Buprofezin	Buprofezin	Sogatella furcifera	Sogatella	Agricultural pest	cyp4c65-s	cyp4	cyp4	P450	9	1.0082	0.221311	9	2.38525	1.47541
Ali, E. 2019	Ali, E. 2019.8	Buprofezin	Buprofezin	Sogatella furcifera	Sogatella	Agricultural pest	cyp4d31-s	cyp4	cyp4	P450	9	0.983607	0.147541	9	2.21311	2.95082
Ali, E. 2019	Ali, E. 2019.9	Buprofezin	Buprofezin	Sogatella furcifera	Sogatella	Agricultural pest	cyp425a1-s	cyp425	others	P450	9	0.959016	0.516393	9	0.811475	0.737705
Ali, E. 2019	Ali, E. 2019.10	Buprofezin	Buprofezin	Sogatella furcifera	Sogatella	Agricultural pest	cyp4c77-s	cyp4	cyp4	P450	9	1.03279	0.147541	9	1.94262	2.21311
Ali, E. 2019	Ali, E. 2019.11	Buprofezin	Buprofezin	Sogatella furcifera	Sogatella	Agricultural pest	cyp439a3-s	cyp439	others	P450	9	1.0082	0.147541	9	1.52459	0.737705
Ali, E. 2019	Ali, E. 2019.12	Buprofezin	Buprofezin	Sogatella furcifera	Sogatella	Agricultural pest	cyp4c62-s	cyp4	cyp4	P450	9	1.0082	0.147541	9	0.885246	1.40164
Ali, E. 2019	Ali, E. 2019.13	Buprofezin	Buprofezin	Sogatella furcifera	Sogatella	Agricultural pest	cyp4g115-s	cyp4	cyp4	P450	9	1.0082	0.221311	9	1.32787	0.590164
Ali, E. 2019	Ali, E. 2019.14	Buprofezin	Buprofezin	Sogatella furcifera	Sogatella	Agricultural pest	cyp6cs3-s	cyp6	cyp6	P450	9	0.980989	0.205323	9	0.114068	0.0684411
Ali, E. 2019	Ali, E. 2019.15	Buprofezin	Buprofezin	Sogatella furcifera	Sogatella	Agricultural pest	cyp6cw4-s	cyp6	cyp6	P450	9	0.980989	0.205323	9	0.889734	0.479087
Ali, E. 2019	Ali, E. 2019.16	Buprofezin	Buprofezin	Sogatella furcifera	Sogatella	Agricultural pest	cyp6bd5-s	cyp6	cyp6	P450	9	0.980989	0.136882	9	2.64639	0.889734
Ali, E. 2019	Ali, E. 2019.17	Buprofezin	Buprofezin	Sogatella furcifera	Sogatella	Agricultural pest	cyp6fu1-s	cyp6	cyp6	P450	9	0.980989	0.136882	9	3.35361	1.98479
Ali, E. 2019	Ali, E. 2019.18	Buprofezin	Buprofezin	Sogatella furcifera	Sogatella	Agricultural pest	cyp6ay3-s	cyp6	cyp6	P450	9	0.980989	0.136882	9	1.0038	0.547529
Ali, E. 2019	Ali, E. 2019.19	Buprofezin	Buprofezin	Sogatella furcifera	Sogatella	Agricultural pest	cyp418a2-s	cyp418	others	P450	9	1.0038	0.136882	9	1.77947	1.02662
Ali, E. 2019	Ali, E. 2019.20	Buprofezin	Buprofezin	Sogatella furcifera	Sogatella	Agricultural pest	cyp408a3-s	cyp408	others	P450	9	0.980989	0.547529	9	1.02662	0.136882
Ali, E. 2019	Ali, E. 2019.21	Buprofezin	Buprofezin	Sogatella furcifera	Sogatella	Agricultural pest	cyp6er4-s	cyp6	cyp6	P450	9	0.958175	0.273764	9	0.980989	0.684411
Ali, E. 2019	Ali, E. 2019.22	Buprofezin	Buprofezin	Sogatella furcifera	Sogatella	Agricultural pest	cyp6fl1-s	cyp6	cyp6	P450	9	0.980989	0.136882	9	1.11787	0.479087
Ali, E. 2019	Ali, E. 2019.23	Buprofezin	Buprofezin	Sogatella furcifera	Sogatella	Agricultural pest	cyp6fj3-s	cyp6	cyp6	P450	9	0.980989	0.205323	9	1.77947	0.410646
Ali, E. 2019	Ali, E. 2019.24	Buprofezin	Buprofezin	Sogatella furcifera	Sogatella	Agricultural pest	cyp427a1-s	cyp427	others	P450	9	0.980989	0.205323	9	0.61597	0.205323
Ali, E. 2019	Ali, E. 2019.25	Buprofezin	Buprofezin	Sogatella furcifera	Sogatella	Agricultural pest	cyp6ax3-s	cyp6	cyp6	P450	9	0.980989	0.136882	9	1.64259	0.821293
Ali, E. 2019	Ali, E. 2019.26	Buprofezin	Buprofezin	Sogatella furcifera	Sogatella	Agricultural pest	cyp18a1-s	cyp18	others	P450	9	1.05263	0.126316	9	2.06316	1.76842
Ali, E. 2019	Ali, E. 2019.27	Buprofezin	Buprofezin	Sogatella furcifera	Sogatella	Agricultural pest	cyp304h1-s	cyp304	others	P450	9	1.01053	0.252632	9	6.35789	2.52632
Ali, E. 2019	Ali, E. 2019.28	Buprofezin	Buprofezin	Sogatella furcifera	Sogatella	Agricultural pest	cyp306a2-s	cyp306	others	P450	9	1.05263	0.126316	9	4.21053	1.01053
Ali, E. 2019	Ali, E. 2019.29	Buprofezin	Buprofezin	Sogatella furcifera	Sogatella	Agricultural pest	cyp303a1-s	cyp303	others	P450	9	1.01053	0.378947	9	3.15789	1.13684
Ali, E. 2019	Ali, E. 2019.30	Buprofezin	Buprofezin	Sogatella furcifera	Sogatella	Agricultural pest	cyp15g1-s	cyp15	others	P450	9	1.01053	0.126316	9	2.77895	0.378947
Ali, E. 2019	Ali, E. 2019.31	Buprofezin	Buprofezin	Sogatella furcifera	Sogatella	Agricultural pest	cyp305a13-s	cyp305	others	P450	9	1.01053	0.0737705	9	2.48421	0.631579
Ali, E. 2019	Ali, E. 2019.32	Buprofezin	Buprofezin	Sogatella furcifera	Sogatella	Agricultural pest	cyp419a1-s	cyp419	others	P450	9	1.03175	0.238095	9	0.31746	0.238095
Ali, E. 2019	Ali, E. 2019.33	Buprofezin	Buprofezin	Sogatella furcifera	Sogatella	Agricultural pest	cyp302a1-s	cyp302	others	P450	9	0.952381	0.238095	9	11.4286	2.85714
Ali, E. 2019	Ali, E. 2019.34	Buprofezin	Buprofezin	Sogatella furcifera	Sogatella	Agricultural pest	cyp301b1-s	cyp301	others	P450	9	0.952381	0.0737705	9	2.30159	1.42857
Ali, E. 2019	Ali, E. 2019.35	Buprofezin	Buprofezin	Sogatella furcifera	Sogatella	Agricultural pest	cyp314a1-s	cyp314	others	P450	9	0.952381	0.238095	9	2.14286	0.47619
Ali, E. 2019	Ali, E. 2019.36	Buprofezin	Buprofezin	Sogatella furcifera	Sogatella	Agricultural pest	cyp404b1-s	cyp404	others	P450	9	0.873016	0.47619	9	0.873016	0.47619
Ali, E. 2019	Ali, E. 2019.37	Buprofezin	Buprofezin	Sogatella furcifera	Sogatella	Agricultural pest	cyp301a1-s	cyp301	others	P450	9	0.952381	0.238095	9	1.26984	0.714286
Ali, E. 2019	Ali, E. 2019.38	Buprofezin	Buprofezin	Sogatella furcifera	Sogatella	Agricultural pest	gstto-s	GST	GST	GST	9	1.02632	0.0789474	9	0.631579	0.315789
Ali, E. 2019	Ali, E. 2019.39	Buprofezin	Buprofezin	Sogatella furcifera	Sogatella	Agricultural pest	gstte-s	GST	GST	GST	9	1.05263	0.0789474	9	1.47368	0.473684
Ali, E. 2019	Ali, E. 2019.40	Buprofezin	Buprofezin	Sogatella furcifera	Sogatella	Agricultural pest	gsttd1-s	GST	GST	GST	9	1.02632	0.0789474	9	0.947368	0.552632
Ali, E. 2019	Ali, E. 2019.41	Buprofezin	Buprofezin	Sogatella furcifera	Sogatella	Agricultural pest	gstt-s	GST	GST	GST	9	1.02632	0.157895	9	3.36842	2.28947
Ali, E. 2019	Ali, E. 2019.42	Buprofezin	Buprofezin	Sogatella furcifera	Sogatella	Agricultural pest	gstm2r-s	GST	GST	GST	9	1.02632	0.157895	9	0.657895	0.552632
Ali, E. 2019	Ali, E. 2019.43	Buprofezin	Buprofezin	Sogatella furcifera	Sogatella	Agricultural pest	gsttz-s	GST	GST	GST	9	1.02632	0.157895	9	1.89474	1.81579
Ali, E. 2019	Ali, E. 2019.44	Buprofezin	Buprofezin	Sogatella furcifera	Sogatella	Agricultural pest	gstts-s	GST	GST	GST	9	1	0.710526	9	1.76316	1.65789
Ali, E. 2019	Ali, E. 2019.45	Buprofezin	Buprofezin	Sogatella furcifera	Sogatella	Agricultural pest	gsttm1r-s	GST	GST	GST	9	1	0.315789	9	0.763158	0.552632
Ali, E. 2019	Ali, E. 2019.46	Buprofezin	Buprofezin	Sogatella furcifera	Sogatella	Agricultural pest	gsttd2-s	GST	GST	GST	9	1	0.157895	9	0.605263	0.394737
Ali, E. 2019	Ali, E. 2019.1	Buprofezin	Buprofezin	Sogatella furcifera	Sogatella	Agricultural pest	cyp4cd1-s	cyp4	cyp4	P450	9	1.03279	0.0737705	9	0.639344	0.442623
Alon, M. 2008	Alon, M. 2008	Organophosphate	Organophosphate	Bemisia tabaci	Bemisia	Agricultural pest	coe1	Esterase	Esterase	Esterase	3	0.0043913	0.00331349	3	0.0175652	0.0109948
Arouri, R. 2015	Arouri, R. 2015	lambda-cyhalothrin	Pyrethroid	Ceratitis capitata	Ceratitis	Agricultural pest	cyp6a51	cyp6	cyp6	P450	3	0.986842	0.789474	3	18.3553	4.93421
Baek, J.H. 2010	Baek, J.H. 2010.1	cypermethrin	Pyrethroid	Plutella xylostella	Plutella	Agricultural pest	cyp4m19	cyp4	cyp4	P450	3	0.00828866	0.00407121	3	0.00686598	0.00267843
Baek, J.H. 2010	Baek, J.H. 2010.2	cypermethrin	Pyrethroid	Plutella xylostella	Plutella	Agricultural pest	cyp4m20	cyp4	cyp4	P450	3	0.00865979	0.000321411	3	0.00290722	0.00203561
Baek, J.H. 2010	Baek, J.H. 2010.3	cypermethrin	Pyrethroid	Plutella xylostella	Plutella	Agricultural pest	cyp4m21	cyp4	cyp4	P450	3	0.00804124	0.000428549	3	0.00043299	0.000321411
Baek, J.H. 2010	Baek, J.H. 2010.4	cypermethrin	Pyrethroid	Plutella xylostella	Plutella	Agricultural pest	cyp4m22	cyp4	cyp4	P450	3	0.0022268	0.000428549	3	0.000989691	0.000964234
Baek, J.H. 2010	Baek, J.H. 2010.5	cypermethrin	Pyrethroid	Plutella xylostella	Plutella	Agricultural pest	cyp4m23	cyp4	cyp4	P450	3	0.00804124	0.000857097	3	0.000865979	0.000428549
Baek, J.H. 2010	Baek, J.H. 2010.6	cypermethrin	Pyrethroid	Plutella xylostella	Plutella	Agricultural pest	cyp4s10	cyp4	cyp4	P450	3	0.0186186	0.00599968	3	0.0144742	0.00932093
Baek, J.H. 2010	Baek, J.H. 2010.7	cypermethrin	Pyrethroid	Plutella xylostella	Plutella	Agricultural pest	cyp6bf1	cyp6	cyp6	P450	3	0.00593814	0.00160706	3	0.00593814	0.00128565
Baek, J.H. 2010	Baek, J.H. 2010.8	cypermethrin	Pyrethroid	Plutella xylostella	Plutella	Agricultural pest	cyp6bg1	cyp6	cyp6	P450	3	0.010268	0.00524972	3	0.00915464	0.00396408
Baek, J.H. 2010	Baek, J.H. 2010.9	cypermethrin	Pyrethroid	Plutella xylostella	Plutella	Agricultural pest	cyp6cn1	cyp6	cyp6	P450	3	0.0155876	0.00182133	3	0.018	0.00589254
Baek, J.H. 2010	Baek, J.H. 2010.10	cypermethrin	Pyrethroid	Plutella xylostella	Plutella	Agricultural pest	cyp9g2	cyp9	cyp9	P450	3	0.00835051	0.00278557	3	0.00618557	0.00310698
Baek, J.H. 2010	Baek, J.H. 2010.11	cypermethrin	Pyrethroid	Plutella xylostella	Plutella	Agricultural pest	cyp9g4	cyp9	cyp9	P450	3	0.0216495	0.0123208	3	0.0167629	0.00535686
Bao, HB. 2016	Bao, HB. 2016.1	imidacloprid	Neonicotinoids	Nilaparvata lugens	Nilaparvata	Agricultural pest	cyp6ay1	cyp6	cyp6	P450				3	4.08309	0.945689	1.40685
Bao, HB. 2016	Bao, HB. 2016.2	imidacloprid	Neonicotinoids	Nilaparvata lugens	Nilaparvata	Agricultural pest	cyp6er1	cyp6	cyp6	P450				3	13.2463	2.13808	2.58372
Bariami, V. 2012	Bariami, V. 2012.1	Pyrethroid	Pyrethroid	Aedes aegypti	Aedes	Medical pest	cyp9j19	cyp9	cyp9	P450	2			2	6.30901	0.429185	1.84198
Bariami, V. 2012	Bariami, V. 2012.2	Pyrethroid	Pyrethroid	Aedes aegypti	Aedes	Medical pest	cyp9j26	cyp9	cyp9	P450	2			2	6.30901	0.735745	1.84198
Bariami, V. 2012	Bariami, V. 2012.3	Pyrethroid	Pyrethroid	Aedes aegypti	Aedes	Medical pest	cyp9j27	cyp9	cyp9	P450	2			2	5.58798	0.490497	1.72062
Bariami, V. 2012	Bariami, V. 2012.4	Pyrethroid	Pyrethroid	Aedes aegypti	Aedes	Medical pest	cyp9j28	cyp9	cyp9	P450	2			2	6.30901	0.613121	1.84198
Bass, C. 2011	Bass, C. 2011.1	imidocloprid	Neonicotinoids	Nilaparvata lugens	Nilaparvata	Agricultural pest	cyp4ce1	cyp4	cyp4	P450	6	0.62069	2.21675	6	2.37931	2.21675
Bass, C. 2011	Bass, C. 2011.2	imidocloprid	Neonicotinoids	Nilaparvata lugens	Nilaparvata	Agricultural pest	cyp4cs1	cyp4	cyp4	P450	6	0.827586	0.633357	6	0.103448	0.316678
Bass, C. 2011	Bass, C. 2011.3	imidocloprid	Neonicotinoids	Nilaparvata lugens	Nilaparvata	Agricultural pest	cyp4cs2	cyp4	cyp4	P450	6	0.724138	0.950035	6	0.103448	0.000321411
Bass, C. 2011	Bass, C. 2011.4	imidocloprid	Neonicotinoids	Nilaparvata lugens	Nilaparvata	Agricultural pest	cyp417a1	cyp417	others	P450	6	0.62069	1.26671	6	8.06897	14.2505
Bass, C. 2011	Bass, C. 2011.5	imidocloprid	Neonicotinoids	Nilaparvata lugens	Nilaparvata	Agricultural pest	cyp418a1	cyp418	others	P450	6	0.62069	1.26671	6	1.75862	0.950035
Bass, C. 2011	Bass, C. 2011.6	imidocloprid	Neonicotinoids	Nilaparvata lugens	Nilaparvata	Agricultural pest	cyp6ax1	cyp6	cyp6	P450	6	0.62069	0.950035	6	1.24138	4.11682
Bass, C. 2011	Bass, C. 2011.7	imidocloprid	Neonicotinoids	Nilaparvata lugens	Nilaparvata	Agricultural pest	cyp6cs1	cyp6	cyp6	P450	6	0.724138	1.58339	6	8.06897	3.48346
Bass, C. 2011	Bass, C. 2011.8	imidocloprid	Neonicotinoids	Nilaparvata lugens	Nilaparvata	Agricultural pest	cyp6cw1	cyp6	cyp6	P450	6	0.827586	0.633357	6	2.06897	2.53343
Bass, C. 2011	Bass, C. 2011.9	imidocloprid	Neonicotinoids	Nilaparvata lugens	Nilaparvata	Agricultural pest	cyp6er1	cyp6	cyp6	P450	6	0.724138	1.58339	6	7.65517	10.7671
Bautista, M.A.M. 2015	Bautista, M.A.M. 2015.1	permethrin	Pyrethroid	Plutella xylostella	Plutella	Agricultural pest	care2	Esterase	Esterase	Esterase	6	1.07033	0.123499	6	3.93139	1.07033
Bautista, M.A.M. 2015	Bautista, M.A.M. 2015.2	permethrin	Pyrethroid	Plutella xylostella	Plutella	Agricultural pest	care3	Esterase	Esterase	Esterase	6	0.473413	0.102916	6	0.90566	0.123499
Bautista, M.A.M. 2015	Bautista, M.A.M. 2015.3	permethrin	Pyrethroid	Plutella xylostella	Plutella	Agricultural pest	care4	Esterase	Esterase	Esterase	6	0.205832	0.0205832	6	1.37907	0.246998
Bautista, M.A.M. 2015	Bautista, M.A.M. 2015.4	permethrin	Pyrethroid	Plutella xylostella	Plutella	Agricultural pest	care5	Esterase	Esterase	Esterase	6	0.267581	0.164666	6	0.0617496	0.0823328
Bautista, M.A.M. 2015	Bautista, M.A.M. 2015.5	permethrin	Pyrethroid	Plutella xylostella	Plutella	Agricultural pest	gstd	GST	GST	GST	6	1.19383	0.288165	6	1.07033	0.164666
Bautista, M.A.M. 2015	Bautista, M.A.M. 2015.6	permethrin	Pyrethroid	Plutella xylostella	Plutella	Agricultural pest	gste	GST	GST	GST	6	0.45283	0.0617496	6	0.90566	0.102916
Bautista, M.A.M. 2015	Bautista, M.A.M. 2015.7	permethrin	Pyrethroid	Plutella xylostella	Plutella	Agricultural pest	gsts	GST	GST	GST	6	0.003	0.0617496	6	2.6964	2.96398
Bautista, M.A.M. 2015	Bautista, M.A.M. 2015.8	permethrin	Pyrethroid	Plutella xylostella	Plutella	Agricultural pest	gstu	GST	GST	GST	6	1.02916	0.164666	6	1.27616	0.185249
Bautista, M.A.M. 2015	Bautista, M.A.M. 2015.9	permethrin	Pyrethroid	Plutella xylostella	Plutella	Agricultural pest	cyp305b1	cyp305	others	P450	6	0.473413	0.0617496	6	1.89365	0.205832
Bautista, M.A.M. 2015	Bautista, M.A.M. 2015.10	permethrin	Pyrethroid	Plutella xylostella	Plutella	Agricultural pest	cyp321a1	cyp321	others	P450	6	0.164666	0.0823328	6	1.00858	0.102916
Bautista, M.A.M. 2015	Bautista, M.A.M. 2015.11	permethrin	Pyrethroid	Plutella xylostella	Plutella	Agricultural pest	cyp337b1	cyp337	others	P450	6	0.370497	0.0617496	6	0.493997	0.164666
Bautista, M.A.M. 2015	Bautista, M.A.M. 2015.12	permethrin	Pyrethroid	Plutella xylostella	Plutella	Agricultural pest	cyp4m14	cyp4	cyp4	P450	6	0.926244	0.0823328	6	7.20412	1.25557
Bautista, M.A.M. 2015	Bautista, M.A.M. 2015.13	permethrin	Pyrethroid	Plutella xylostella	Plutella	Agricultural pest	cyp4s1	cyp4	cyp4	P450	6	1.00858	0.164666	6	1.13208	0.185249
Bautista, M.A.M. 2007	Bautista, M.A.M. 2007.1	permethrin	Pyrethroid	Plutella xylostella	Plutella	Agricultural pest	cyp6bg1-s	cyp6	cyp6	P450	2	22.3562	3.32639	2	111.736	16.6253
Bautista, M.A.M. 2007	Bautista, M.A.M. 2007.2	permethrin	Pyrethroid	Plutella xylostella	Plutella	Agricultural pest	cyp6bg2-s	cyp6	cyp6	P450	2	4.99799	0.285146	2	17.4166	3.73293
Bautista, M.A.M. 2007	Bautista, M.A.M. 2007.3	permethrin	Pyrethroid	Plutella xylostella	Plutella	Agricultural pest	cyp6bf1v4-s	cyp6	cyp6	P450	2	0.558455	0.242512	2	0.513858	0.381109
Bautista, M.A.M. 2007	Bautista, M.A.M. 2007.4	permethrin	Pyrethroid	Plutella xylostella	Plutella	Agricultural pest	cyp6ae13-s	cyp6	cyp6	P450	2	0.678149	0.241994	2	0.920143	0.0893483
Bautista, M.A.M. 2007	Bautista, M.A.M. 2007.5	permethrin	Pyrethroid	Plutella xylostella	Plutella	Agricultural pest	cyp4m11-s	cyp4	cyp4	P450	2	0.606922	0.288046	2	0.416869	0.153741
Bautista, M.A.M. 2007	Bautista, M.A.M. 2007.6	permethrin	Pyrethroid	Plutella xylostella	Plutella	Agricultural pest	cyp4s10-s	cyp4	cyp4	P450	2	0.846664	0.0993637	2	0.697226	0.103741
Brun_Barale, A. 2010	Brun_Barale, A. 2010.1	Deltamethrin	Pyrethroid	Helicoverpa armigera	Helicoverpa	Agricultural pest	cyp332a1	cyp332	others	P450	9	0.971429	1.71429	9	5.02857	3.08571
Brun_Barale, A. 2010	Brun_Barale, A. 2010.2	Deltamethrin	Pyrethroid	Helicoverpa armigera	Helicoverpa	Agricultural pest	cyp337b1	cyp337	others	P450	9	1.02857	2.05714	9	9.02857	3.25714
Brun_Barale, A. 2010	Brun_Barale, A. 2010.3	Deltamethrin	Pyrethroid	Helicoverpa armigera	Helicoverpa	Agricultural pest	cyp4l11	cyp4	cyp4	P450	9	0.914286	2.4	9	4.74286	3.42857
Brun_Barale, A. 2010	Brun_Barale, A. 2010.4	Deltamethrin	Pyrethroid	Helicoverpa armigera	Helicoverpa	Agricultural pest	cyp4l5	cyp4	cyp4	P450	9	0.857143	1.54286	9	12.9143	2.91429
Brun_Barale, A. 2010	Brun_Barale, A. 2010.5	Deltamethrin	Pyrethroid	Helicoverpa armigera	Helicoverpa	Agricultural pest	cyp4m6	cyp4	cyp4	P450	9	0.971429	1.71429	9	2.85714	2.74286
Brun_Barale, A. 2010	Brun_Barale, A. 2010.6	Deltamethrin	Pyrethroid	Helicoverpa armigera	Helicoverpa	Agricultural pest	cyp4m7	cyp4	cyp4	P450	9	1.02857	1.71429	9	5.2	2.91429
Brun_Barale, A. 2010	Brun_Barale, A. 2010.7	Deltamethrin	Pyrethroid	Helicoverpa armigera	Helicoverpa	Agricultural pest	cyp6ab9	cyp6	cyp6	P450	9	0.971429	2.05714	9	1.6	3.08571
Brun_Barale, A. 2010	Brun_Barale, A. 2010.8	Deltamethrin	Pyrethroid	Helicoverpa armigera	Helicoverpa	Agricultural pest	cyp9a12	cyp9	cyp9	P450	9	0.914286	2.4	9	1.42857	3.25714
Brun_Barale, A. 2010	Brun_Barale, A. 2010.9	Deltamethrin	Pyrethroid	Helicoverpa armigera	Helicoverpa	Agricultural pest	cyp9a14	cyp9	cyp9	P450	9	0.971429	2.05714	9	2	3.42857
Cao, C. W. 2008	Cao, C. W. 2008	Organophosphate	Organophosphate	Aphis gossypii	Aphis	Agricultural pest	coe	Esterase	Esterase	Esterase	3	0.00606061	0.000399896	3	0.0272439	0.00619839
Chen, N. 2020	Chen, N. 2019	beta-cypermethrin	Pyrethroid	Blattella germanica	Blattella	Medical pest	cyp4g19	cyp4	cyp4	P450	3	1.73109	0.756303	3	4.62185	2.36975
Cifuentes, D. 2012	Cifuentes, D. 2012.1	Acrinathrin	Avermectins	Frankliniella occidentalis	Frankliniella	Agricultural pest	cyp4-like1	cyp4	cyp4	P450	3			3	1.122	3.29782	0.115113
Cifuentes, D. 2012	Cifuentes, D. 2012.2	Acrinathrin	Avermectins	Frankliniella occidentalis	Frankliniella	Agricultural pest	cyp4-like2	cyp4	cyp4	P450	3			3	1.192	2.96874	0.175633
Cifuentes, D. 2012	Cifuentes, D. 2012.3	Acrinathrin	Avermectins	Frankliniella occidentalis	Frankliniella	Agricultural pest	cyp4like3	cyp4	cyp4	P450	3			3	0.65	0.566381	-0.430783
Cifuentes, D. 2012	Cifuentes, D. 2012.4	Acrinathrin	Avermectins	Frankliniella occidentalis	Frankliniella	Agricultural pest	cyp4like4	cyp4	cyp4	P450	3			3	0.5	0.439941	-0.693147
Cifuentes, D. 2012	Cifuentes, D. 2012.5	Acrinathrin	Avermectins	Frankliniella occidentalis	Frankliniella	Agricultural pest	cyp6eb1	cyp6	cyp6	P450	3			3	3.028	3.58708	1.1079
Cifuentes, D. 2012	Cifuentes, D. 2012.6	Acrinathrin	Avermectins	Frankliniella occidentalis	Frankliniella	Agricultural pest	cyp6ec1	cyp6	cyp6	P450	3			3	3.198	3.9179	1.16253
Cifuentes, D. 2012	Cifuentes, D. 2012.7	Acrinathrin	Avermectins	Frankliniella occidentalis	Frankliniella	Agricultural pest	cyp6-like4	cyp6	cyp6	P450	3			3	0.715	0.457261	-0.335473
Cifuentes, D. 2012	Cifuentes, D. 2012.8	Acrinathrin	Avermectins	Frankliniella occidentalis	Frankliniella	Agricultural pest	cyp6-like5	cyp6	cyp6	P450	3			3	0.652	0.446869	-0.427711
Cifuentes, D. 2012	Cifuentes, D. 2012.9	Acrinathrin	Avermectins	Frankliniella occidentalis	Frankliniella	Agricultural pest	cyp6-like6	cyp6	cyp6	P450	3			3	0.3	0.367195	-1.20397
Delannay, C. 2018	Delannay, C. 2018.1	Deltamethrin	Pyrethroid	Culex quinquefasciatus	Culex	Medical pest	cyp4h34	cyp4	cyp4	P450	3	1.01333	0.369504	3	0.08	0.092376
Delannay, C. 2018	Delannay, C. 2018.2	Deltamethrin	Pyrethroid	Culex quinquefasciatus	Culex	Medical pest	cyp6aa7	cyp6	cyp6	P450	3	1.04	0.554256	3	6.08	2.95603
Delannay, C. 2018	Delannay, C. 2018.3	Deltamethrin	Pyrethroid	Culex quinquefasciatus	Culex	Medical pest	cyp9j40	cyp9	cyp9	P450	3	1.38667	1.5242	3	3.74667	1.38564
Delannay, C. 2018	Delannay, C. 2018.4	Deltamethrin	Pyrethroid	Culex quinquefasciatus	Culex	Medical pest	cyp9j45	cyp9	cyp9	P450	3	1.06667	0.69282	3	4.76	0.739008
Delannay, C. 2018	Delannay, C. 2018.5	Deltamethrin	Pyrethroid	Culex quinquefasciatus	Culex	Medical pest	cyp9m10	cyp9	cyp9	P450	3	0.76	0.92376	3	0.466667	0.323316
Ding, ZP. 2013	Ding, ZP.2013.1	imidacloprid	Neonicotinoids	Nilaparvata lugens	Nilaparvata	Agricultural pest	cyp6ax1	cyp6	cyp6	P450				3	0.689655	0.398173	-0.371564
Ding, ZP. 2013	Ding, ZP.2013.2	imidacloprid	Neonicotinoids	Nilaparvata lugens	Nilaparvata	Agricultural pest	cyp6ay1	cyp6	cyp6	P450				3	17.9693	1.99086	2.88867
Ding, ZP. 2013	Ding, ZP.2013.3	imidacloprid	Neonicotinoids	Nilaparvata lugens	Nilaparvata	Agricultural pest	cyp303a1	cyp303	others	P450				3	1.53257	0.265448	0.426944
Djc. gbc., Innocent. 2014	Djc. gbc., Innocent. 2014.1	DDT	DDT	Anopheles gambiae	Anopheles	Medical pest	gstd3	GST	GST	GST	3	0.947598	0.243114	3	3.5	1.98503
Djc. gbc., Innocent. 2014	Djc. gbc., Innocent. 2014.2	DDT	DDT	Anopheles gambiae	Anopheles	Medical pest	gste2	GST	GST	GST	3	0.917031	0.162076	3	3.26493	0.900186
Edi, C.V. 2014	Edi, C.V. 2014.1	bendiocarb	Carbamates	Anopheles gambiae	Anopheles	Medical pest	ace1	Esterase	Esterase	Esterase	5	2.09589	2.07075	3	6.25685	2.31164
Edi, C.V. 2014	Edi, C.V. 2014.2	bendiocarb	Carbamates	Anopheles gambiae	Anopheles	Medical pest	cyp6m2	cyp6	cyp6	P450	5	3.45205	7.12582	3	8.19863	10.0958
Edi, C.V. 2014	Edi, C.V. 2014.3	bendiocarb	Carbamates	Anopheles gambiae	Anopheles	Medical pest	cyp6p3	cyp6	cyp6	P450	5	0.832192	0.852663	3	6.13356	4.57611
Edi, C.V. 2014	Edi, C.V. 2014.4	bendiocarb	Carbamates	Anopheles gambiae	Anopheles	Medical pest	cyp6p4	cyp6	cyp6	P450	5	0.832192	1.09628	3	9.46233	9.81269
Edi, C.V. 2014	Edi, C.V. 2014.5	bendiocarb	Carbamates	Anopheles gambiae	Anopheles	Medical pest	cyp6p5	cyp6	cyp6	P450	5	1.38699	2.61889	3	2.74315	1.46247
Elzaki, M.E.A. 2015	Elzaki, M.E.A. 2015.1	ethiprole	Phenlypyrazoles	Laodelphax striatellus	Laodelphax	Agricultural pest	cyp303a1-s	cyp303	others	P450	9	0.811594	0.811594	9	0.65942	0.152174
Elzaki, M.E.A. 2015	Elzaki, M.E.A. 2015.2	ethiprole	Phenlypyrazoles	Laodelphax striatellus	Laodelphax	Agricultural pest	cyp6cs2v1-s	cyp6	cyp6	P450	9	1.01449	0.0507246	9	0.405797	0.304348
Elzaki, M.E.A. 2015	Elzaki, M.E.A. 2015.3	ethiprole	Phenlypyrazoles	Laodelphax striatellus	Laodelphax	Agricultural pest	cyp6fl2-s	cyp6	cyp6	P450	9	0.913043	0.202899	9	0.253623	0.405797
Elzaki, M.E.A. 2015	Elzaki, M.E.A. 2015.4	ethiprole	Phenlypyrazoles	Laodelphax striatellus	Laodelphax	Agricultural pest	cyp427a1-s	cyp427	others	P450	9	0.862319	0.253623	9	0.355072	0.253623
Elzaki, M.E.A. 2015	Elzaki, M.E.A. 2015.5	ethiprole	Phenlypyrazoles	Laodelphax striatellus	Laodelphax	Agricultural pest	cyp4c62-s	cyp4	cyp4	P450	9	1.06522	0.0507246	9	0.405797	0.253623
Elzaki, M.E.A. 2015	Elzaki, M.E.A. 2015.6	ethiprole	Phenlypyrazoles	Laodelphax striatellus	Laodelphax	Agricultural pest	cyp304h1v4-s	cyp304	others	P450	9	1.01449	0.0507246	9	0.253623	0.304348
Elzaki, M.E.A. 2015	Elzaki, M.E.A. 2015.7	ethiprole	Phenlypyrazoles	Laodelphax striatellus	Laodelphax	Agricultural pest	cyp4ce2-s	cyp4	cyp4	P450	9	0.862319	0.405797	9	0.608696	0.101449
Elzaki, M.E.A. 2015	Elzaki, M.E.A. 2015.8	ethiprole	Phenlypyrazoles	Laodelphax striatellus	Laodelphax	Agricultural pest	cyp4c-s	cyp4	cyp4	P450	9	0.913043	0.152174	9	0.152174	0.304348
Elzaki, M.E.A. 2015	Elzaki, M.E.A. 2015.9	ethiprole	Phenlypyrazoles	Laodelphax striatellus	Laodelphax	Agricultural pest	cyp4de1-s	cyp4	cyp4	P450	9	0.913043	0.608696	9	4.36232	0.304348
Elzaki, M.E.A. 2015	Elzaki, M.E.A. 2015.10	ethiprole	Phenlypyrazoles	Laodelphax striatellus	Laodelphax	Agricultural pest	cyp417a2v2-s	cyp417	others	P450	9	0.913043	0.202899	9	0.76087	0.507246
Elzaki, M.E.A. 2015	Elzaki, M.E.A. 2015.11	ethiprole	Phenlypyrazoles	Laodelphax striatellus	Laodelphax	Agricultural pest	cyp426a1-s	cyp426	others	P450	9	0.913043	0.608696	9	0.507246	0.202899
Elzaki, M.E.A. 2015	Elzaki, M.E.A. 2015.12	ethiprole	Phenlypyrazoles	Laodelphax striatellus	Laodelphax	Agricultural pest	cyp6fk1-s	cyp6	cyp6	P450	9	0.811594	0.811594	9	0.405797	0.355072
Elzaki, M.E.A. 2015	Elzaki, M.E.A. 2015.13	ethiprole	Phenlypyrazoles	Laodelphax striatellus	Laodelphax	Agricultural pest	cyp6cs2v2-s	cyp6	cyp6	P450	9	0.811594	0.405797	9	0.202899	0.304348
Elzaki, M.E.A. 2015	Elzaki, M.E.A. 2015.14	ethiprole	Phenlypyrazoles	Laodelphax striatellus	Laodelphax	Agricultural pest	cyp6cw3v2-s	cyp6	cyp6	P450	9	0.913043	1.01449	9	12.9348	0.152174
Elzaki, M.E.A. 2015	Elzaki, M.E.A. 2015.15	ethiprole	Phenlypyrazoles	Laodelphax striatellus	Laodelphax	Agricultural pest	cyp425b1-s	cyp425	others	P450	9	0.862319	1.01449	9	0.608696	0.811594
Elzaki, M.E.A. 2015	Elzaki, M.E.A. 2015.16	ethiprole	Phenlypyrazoles	Laodelphax striatellus	Laodelphax	Agricultural pest	cyp404b2v2-s	cyp404	others	P450	9	0.963768	0.405797	9	0.507246	0.03
Elzaki, M.E.A. 2015	Elzaki, M.E.A. 2015.17	ethiprole	Phenlypyrazoles	Laodelphax striatellus	Laodelphax	Agricultural pest	cyp404a2v2-s	cyp404	others	P450	9	0.862319	0.862319	9	0.507246	0.152174
Elzaki, M.E.A. 2015	Elzaki, M.E.A. 2015.18	ethiprole	Phenlypyrazoles	Laodelphax striatellus	Laodelphax	Agricultural pest	cyp4c71-s	cyp4	cyp4	P450	9	0.913043	0.507246	9	0.862319	0.0507246
Elzaki, M.E.A. 2015	Elzaki, M.E.A. 2015.19	ethiprole	Phenlypyrazoles	Laodelphax striatellus	Laodelphax	Agricultural pest	cyp6er2-s	cyp6	cyp6	P450	9	0.811594	0.557971	9	0.304348	0.557971
Elzaki, M.E.A. 2015	Elzaki, M.E.A. 2015.20	ethiprole	Phenlypyrazoles	Laodelphax striatellus	Laodelphax	Agricultural pest	cyp6fj1v2-s	cyp6	cyp6	P450	9	0.963768	0.355072	9	0.557971	0.202899
Elzaki, M.E.A. 2015	Elzaki, M.E.A. 2015.21	ethiprole	Phenlypyrazoles	Laodelphax striatellus	Laodelphax	Agricultural pest	cyp439a1v3-s	cyp439	others	P450	9	0.913043	0.710145	9	1.21739	0.405797
Elzaki, M.E.A. 2015	Elzaki, M.E.A. 2015.22	ethiprole	Phenlypyrazoles	Laodelphax striatellus	Laodelphax	Agricultural pest	cyp4dj1-s	cyp4	cyp4	P450	9	0.963768	0.253623	9	1.11594	0.405797
Elzaki, M.E.A. 2015	Elzaki, M.E.A. 2015.23	ethiprole	Phenlypyrazoles	Laodelphax striatellus	Laodelphax	Agricultural pest	cyp301a1-s	cyp301	others	P450	9	0.913043	0.253623	9	0.507246	0.304348
Elzaki, M.E.A. 2015	Elzaki, M.E.A. 2015.24	ethiprole	Phenlypyrazoles	Laodelphax striatellus	Laodelphax	Agricultural pest	cyp6ay3v2-s	cyp6	cyp6	P450	9	0.913043	0.253623	9	0.507246	0.202899
Elzaki, M.E.A. 2015	Elzaki, M.E.A. 2015.25	ethiprole	Phenlypyrazoles	Laodelphax striatellus	Laodelphax	Agricultural pest	cyp305a13v2-s	cyp305	others	P450	9	0.963768	0.608696	9	0.202899	0.405797
Elzaki, M.E.A. 2015	Elzaki, M.E.A. 2015.26	ethiprole	Phenlypyrazoles	Laodelphax striatellus	Laodelphax	Agricultural pest	cyp4dd1v3-s	cyp4	cyp4	P450	9	0.963768	0.101449	9	0.202899	0.608696
Elzaki, M.E.A. 2015	Elzaki, M.E.A. 2015.27	ethiprole	Phenlypyrazoles	Laodelphax striatellus	Laodelphax	Agricultural pest	cyp18a1-s	cyp18	others	P450	9	0.963768	0.202899	9	0.557971	0.152174
Elzaki, M.E.A. 2015	Elzaki, M.E.A. 2015.28	ethiprole	Phenlypyrazoles	Laodelphax striatellus	Laodelphax	Agricultural pest	cyp6ax2-s	cyp6	cyp6	P450	9	0.862319	0.76087	9	0.456522	0.456522
Elzaki, M.E.A. 2015	Elzaki, M.E.A. 2015.29	ethiprole	Phenlypyrazoles	Laodelphax striatellus	Laodelphax	Agricultural pest	cyp306a2v2-s	cyp306	others	P450	9	0.913043	0.202899	9	1.16667	0.355072
Elzaki, M.E.A. 2015	Elzaki, M.E.A. 2015.30	ethiprole	Phenlypyrazoles	Laodelphax striatellus	Laodelphax	Agricultural pest	cyp425a1v2-s	cyp425	others	P450	9	0.811594	0.507246	9	0.304348	0.557971
Elzaki, M.E.A. 2015	Elzaki, M.E.A. 2015.31	ethiprole	Phenlypyrazoles	Laodelphax striatellus	Laodelphax	Agricultural pest	cyp4c71v2-s	cyp4	cyp4	P450	9	0.913043	0.152174	9	0.405797	0.405797
Elzaki, M.E.A. 2015	Elzaki, M.E.A. 2015.32	ethiprole	Phenlypyrazoles	Laodelphax striatellus	Laodelphax	Agricultural pest	cyp307a1v2-s	cyp307	others	P450	9	1.01449	0.0507246	9	0.76087	0.202899
Elzaki, M.E.A. 2015	Elzaki, M.E.A. 2015.33	ethiprole	Phenlypyrazoles	Laodelphax striatellus	Laodelphax	Agricultural pest	cyp314a1v2-s	cyp314	others	P450	9	0.862319	0.456522	9	0.405797	0.456522
Elzaki, M.E.A. 2015	Elzaki, M.E.A. 2015.34	ethiprole	Phenlypyrazoles	Laodelphax striatellus	Laodelphax	Agricultural pest	cyp6bd10v2-s	cyp6	cyp6	P450	9	0.969231	0.323077	9	0.753846	0.107692
Elzaki, M.E.A. 2015	Elzaki, M.E.A. 2015.35	ethiprole	Phenlypyrazoles	Laodelphax striatellus	Laodelphax	Agricultural pest	cyp4dc1-s	cyp4	cyp4	P450	9	0.969231	0.807692	9	0.484615	0.161538
Elzaki, M.E.A. 2015	Elzaki, M.E.A. 2015.36	ethiprole	Phenlypyrazoles	Laodelphax striatellus	Laodelphax	Agricultural pest	cyp304h1v5-s	cyp304	others	P450	9	0.969231	0.753846	9	0.269231	0.269231
Elzaki, M.E.A. 2015	Elzaki, M.E.A. 2015.37	ethiprole	Phenlypyrazoles	Laodelphax striatellus	Laodelphax	Agricultural pest	cyp301b1v2-s	cyp301	others	P450	9	1.13077	0.484615	9	0.376923	0.215385
Elzaki, M.E.A. 2015	Elzaki, M.E.A. 2015.38	ethiprole	Phenlypyrazoles	Laodelphax striatellus	Laodelphax	Agricultural pest	cyp4dd1v2-s	cyp4	cyp4	P450	9	1.07692	0.03	9	0.538462	0.646154
Elzaki, M.E.A. 2015	Elzaki, M.E.A. 2015.39	ethiprole	Phenlypyrazoles	Laodelphax striatellus	Laodelphax	Agricultural pest	cyp419a1v3-s	cyp419	others	P450	9	1.07692	0.430769	9	0.269231	0.430769
Elzaki, M.E.A. 2015	Elzaki, M.E.A. 2015.40	ethiprole	Phenlypyrazoles	Laodelphax striatellus	Laodelphax	Agricultural pest	cyp4g76-s	cyp4	cyp4	P450	9	0.969231	0.376923	9	0.592308	0.161538
Elzaki, M.E.A. 2015	Elzaki, M.E.A. 2015.41	ethiprole	Phenlypyrazoles	Laodelphax striatellus	Laodelphax	Agricultural pest	cyp6cs2v2-s	cyp6	cyp6	P450	9	1.07692	0.269231	9	0.269231	0.215385
Elzaki, M.E.A. 2015	Elzaki, M.E.A. 2015.42	ethiprole	Phenlypyrazoles	Laodelphax striatellus	Laodelphax	Agricultural pest	cyp315a1v2-s	cyp315	others	P450	9	1.02308	0.484615	9	0.376923	0.646154
Elzaki, M.E.A. 2015	Elzaki, M.E.A. 2015.43	ethiprole	Phenlypyrazoles	Laodelphax striatellus	Laodelphax	Agricultural pest	cyp6fu1-s	cyp6	cyp6	P450	9	1.02308	0.484615	9	0.7	0.161538
Elzaki, M.E.A. 2015	Elzaki, M.E.A. 2015.44	ethiprole	Phenlypyrazoles	Laodelphax striatellus	Laodelphax	Agricultural pest	cyp4-s	cyp4	cyp4	P450	9	1.02308	0.215385	9	0.484615	0.215385
Elzaki, M.E.A. 2015	Elzaki, M.E.A. 2015.45	ethiprole	Phenlypyrazoles	Laodelphax striatellus	Laodelphax	Agricultural pest	cyp18a1-s	cyp18	others	P450	9	1.02308	0.269231	9	0.323077	0.215385
Elzaki, M.E.A. 2015	Elzaki, M.E.A. 2015.46	ethiprole	Phenlypyrazoles	Laodelphax striatellus	Laodelphax	Agricultural pest	cyp306a2v2-s	cyp306	others	P450	9	0.969231	0.161538	9	0.969231	0.538462
Elzaki, M.E.A. 2015	Elzaki, M.E.A. 2015.47	ethiprole	Phenlypyrazoles	Laodelphax striatellus	Laodelphax	Agricultural pest	cyp353d1v2-s	cyp353	others	P450	9	0.969231	0.269231	9	1.07692	0.592308
Elzaki, M.E.A. 2015	Elzaki, M.E.A. 2015.48	ethiprole	Phenlypyrazoles	Laodelphax striatellus	Laodelphax	Agricultural pest	cyp6cs2v3-s	cyp6	cyp6	P450	9	1.07692	0.03	9	0.323077	0.215385
Elzaki, M.E.A. 2015	Elzaki, M.E.A. 2015.49	ethiprole	Phenlypyrazoles	Laodelphax striatellus	Laodelphax	Agricultural pest	cyp380c11-s	cyp380	others	P450	9	0.969231	0.215385	9	0.323077	0.269231
Elzaki, M.E.A. 2015	Elzaki, M.E.A. 2015.50	ethiprole	Phenlypyrazoles	Laodelphax striatellus	Laodelphax	Agricultural pest	cyp427a1-s	cyp427	others	P450	9	0.969231	0.646154	9	0.484615	0.376923
Elzaki, M.E.A. 2015	Elzaki, M.E.A. 2015.51	ethiprole	Phenlypyrazoles	Laodelphax striatellus	Laodelphax	Agricultural pest	cyp418a2v2-s	cyp418	others	P450	9	1.02308	0.376923	9	0.484615	0.269231
Elzaki, M.E.A. 2015	Elzaki, M.E.A. 2015.52	ethiprole	Phenlypyrazoles	Laodelphax striatellus	Laodelphax	Agricultural pest	cyp304h1-s	cyp304	others	P450	9	0.861538	0.592308	9	0.430769	0.376923
Elzaki, M.E.A. 2015	Elzaki, M.E.A. 2015.53	ethiprole	Phenlypyrazoles	Laodelphax striatellus	Laodelphax	Agricultural pest	cyp6cw2v2-s	cyp6	cyp6	P450	9	1.02308	0.7	9	0.269231	0.323077
Elzaki, M.E.A. 2015	Elzaki, M.E.A. 2015.54	ethiprole	Phenlypyrazoles	Laodelphax striatellus	Laodelphax	Agricultural pest	cyp4c71v2-s	cyp4	cyp4	P450	9	1.02308	0.107692	9	0.376923	0.430769
Elzaki, M.E.A. 2015	Elzaki, M.E.A. 2015.55	ethiprole	Phenlypyrazoles	Laodelphax striatellus	Laodelphax	Agricultural pest	cyp6cw-s	cyp6	cyp6	P450	9	1.02308	0.161538	9	0.807692	0.107692
Elzaki, M.E.A. 2015	Elzaki, M.E.A. 2015.56	ethiprole	Phenlypyrazoles	Laodelphax striatellus	Laodelphax	Agricultural pest	cyp4c72-s	cyp4	cyp4	P450	9	1.02308	0.161538	9	0.753846	0.161538
Elzaki, M.E.A. 2015	Elzaki, M.E.A. 2015.57	ethiprole	Phenlypyrazoles	Laodelphax striatellus	Laodelphax	Agricultural pest	cyp353d1v3-s	cyp353	others	P450	9	0.969231	0.484615	9	1.02308	0.376923
Elzaki, M.E.A. 2015	Elzaki, M.E.A. 2015.58	ethiprole	Phenlypyrazoles	Laodelphax striatellus	Laodelphax	Agricultural pest	cyp418a2v3-s	cyp418	others	P450	9	0.969231	0.753846	9	0.538462	0.376923
Elzaki, M.E.A. 2016	Elzaki, M.E.A. 2016.1	imidocloprid	mix-insecticide	Laodelphax striatellus	Laodelphax	Agricultural pest	cyp353d1v2	cyp353	others	P450	9			9	1.83529	0.917647	0.607205
Elzaki, M.E.A. 2016	Elzaki, M.E.A. 2016.2	imidocloprid	mix-insecticide	Laodelphax striatellus	Laodelphax	Agricultural pest	cyp4c71v2	cyp4	cyp4	P450	9			9	1.69412	0.352941	0.527162
Elzaki, M.E.A. 2016	Elzaki, M.E.A. 2016.3	imidocloprid	mix-insecticide	Laodelphax striatellus	Laodelphax	Agricultural pest	cyp4c72	cyp4	cyp4	P450	9			9	7.97647	1.55294	2.0765
Elzaki, M.E.A. 2016	Elzaki, M.E.A. 2016.4	imidocloprid	mix-insecticide	Laodelphax striatellus	Laodelphax	Agricultural pest	cyp4g76	cyp4	cyp4	P450	9			9	0.941176	0.282353	-0.0606246
Elzaki, M.E.A. 2016	Elzaki, M.E.A. 2016.5	imidocloprid	mix-insecticide	Laodelphax striatellus	Laodelphax	Agricultural pest	cyp6ay3v2	cyp6	cyp6	P450	9			9	8.94118	6.49412	2.19067
Elzaki, M.E.A. 2018	Elzaki, M.E.A. 2018.1	mix-insecticide	Neonicotinoids	Laodelphax striatellus	Laodelphax	Agricultural pest	cyp306a2v2	cyp306	others	P450	9	0.989576	0.42596	9	1.89867	0.170667
Elzaki, M.E.A. 2018	Elzaki, M.E.A. 2018.2	mix-insecticide	Neonicotinoids	Laodelphax striatellus	Laodelphax	Agricultural pest	cyp314a1v2	cyp314	others	P450	9	0.989576	0.0511152	9	1.89867	0.149333
Elzaki, M.E.A. 2018	Elzaki, M.E.A. 2018.3	mix-insecticide	Neonicotinoids	Laodelphax striatellus	Laodelphax	Agricultural pest	cyp353d1v2	cyp353	others	P450	9	0.989576	0.204461	9	6.592	0.448
Elzaki, M.E.A. 2018	Elzaki, M.E.A. 2018.4	mix-insecticide	Neonicotinoids	Laodelphax striatellus	Laodelphax	Agricultural pest	cyp4c71v2	cyp4	cyp4	P450	9	0.986784	0.246696	9	0.661333	0.106667
Elzaki, M.E.A. 2018	Elzaki, M.E.A. 2018.5	mix-insecticide	Neonicotinoids	Laodelphax striatellus	Laodelphax	Agricultural pest	cyp4c72	cyp4	cyp4	P450	9	1.00661	0.10223	9	4.77867	0.469333
Elzaki, M.E.A. 2018	Elzaki, M.E.A. 2018.6	mix-insecticide	Neonicotinoids	Laodelphax striatellus	Laodelphax	Agricultural pest	cyp439a1v3	cyp439	others	P450	9	1.00661	0.442998	9	4.43733	0.426667
Elzaki, M.E.A. 2018	Elzaki, M.E.A. 2018.7	mix-insecticide	Neonicotinoids	Laodelphax striatellus	Laodelphax	Agricultural pest	cyp6ay3v2	cyp6	cyp6	P450	9	1.00661	0.119269	9	1.83467	0.277333
Elzaki, M.E.A. 2018	Elzaki, M.E.A. 2018.8	mix-insecticide	Neonicotinoids	Laodelphax striatellus	Laodelphax	Agricultural pest	cyp6fu1	cyp6	cyp6	P450	9	1.00661	0.170384	9	2.176	0.277333
Feng, X.C. 2018	Feng, X.C. 2018.1	pyrethroid	Pyrethroid	Musca domestica	Musca	Medical pest	MdAchE1	Esterase	Esterase	Esterase	4			4	4.26471	0.849045	1.45037
Feng, X.C. 2018	Feng, X.C. 2018.2	pyrethroid	Pyrethroid	Musca domestica	Musca	Medical pest	MdaE13	Esterase	Esterase	Esterase	4			4	6.32353	1.8679	1.84428
Feng, X.C. 2018	Feng, X.C. 2018.3	pyrethroid	Pyrethroid	Musca domestica	Musca	Medical pest	MdaE16	Esterase	Esterase	Esterase	4			4	5.44118	1.35847	1.694
Feng, X.C. 2018	Feng, X.C. 2018.4	pyrethroid	Pyrethroid	Musca domestica	Musca	Medical pest	MdaE17	Esterase	Esterase	Esterase	4			4	6.91176	1.18866	1.93322
Feng, X.C. 2018	Feng, X.C. 2018.5	pyrethroid	Pyrethroid	Musca domestica	Musca	Medical pest	MdaE5	Esterase	Esterase	Esterase	4			4	2.64706	0.849045	0.973449
Feng, X.C. 2018	Feng, X.C. 2018.6	pyrethroid	Pyrethroid	Musca domestica	Musca	Medical pest	MdaE7	Esterase	Esterase	Esterase	4			4	2.5	0.849045	0.916291
Feng, X.C. 2018	Feng, X.C. 2018.7	pyrethroid	Pyrethroid	Musca domestica	Musca	Medical pest	MdaE9	Esterase	Esterase	Esterase	4			4	5.73529	1.01885	1.74664
Feng, X.C. 2018	Feng, X.C. 2018.8	pyrethroid	Pyrethroid	Musca domestica	Musca	Medical pest	MdbE2	Esterase	Esterase	Esterase	4			4	15.7353	2.88675	2.75591
Feng, X.C. 2018	Feng, X.C. 2018.9	pyrethroid	Pyrethroid	Musca domestica	Musca	Medical pest	MdGluE3	Esterase	Esterase	Esterase	4			4	4.85294	0.849045	1.57958
Feng, X.C. 2018	Feng, X.C. 2018.10	pyrethroid	Pyrethroid	Musca domestica	Musca	Medical pest	MdIntE3	Esterase	Esterase	Esterase	4			4	21.7647	3.56599	3.08029
Feng, X.C. 2018	Feng, X.C. 2018.11	pyrethroid	Pyrethroid	Musca domestica	Musca	Medical pest	MdIntE7	Esterase	Esterase	Esterase	4			4	3.52941	0.169809	1.26113
Gao, X. 2016	Gao, X. 2016	Abamectin	Avermectins	Plutella xylostella	Plutella	Agricultural pest	cyp340w1	cyp340	others	P450	3	1	0.134831	3	4.47191	0.707865
Goindin, D. 2017	Goindin, D. 2017.1	mix-insecticide	mix-insecticide	Aedes aegypti	Aedes	Medical pest	cceae3a	Esterase	Esterase	Esterase	3	1.15031	0.132826	3	46.5491	5.04739
Goindin, D. 2017	Goindin, D. 2017.2	mix-insecticide	mix-insecticide	Aedes aegypti	Aedes	Medical pest	cceae6a	Esterase	Esterase	Esterase	3	0.996933	0.398478	3	1.07362	0.132826
Goindin, D. 2017	Goindin, D. 2017.3	mix-insecticide	mix-insecticide	Aedes aegypti	Aedes	Medical pest	gste2	GST	GST	GST	3	1.30368	0.265652	3	2.9908	0.796956
Goindin, D. 2017	Goindin, D. 2017.4	mix-insecticide	mix-insecticide	Aedes aegypti	Aedes	Medical pest	cyp6bb2	cyp6	cyp6	P450	3	1.07362	0.265652	3	2.9908	0.132826
Goindin, D. 2017	Goindin, D. 2017.5	mix-insecticide	mix-insecticide	Aedes aegypti	Aedes	Medical pest	cyp6m11	cyp6	cyp6	P450	3	1.15031	0.265652	3	3.98773	0.531304
Goindin, D. 2017	Goindin, D. 2017.6	mix-insecticide	mix-insecticide	Aedes aegypti	Aedes	Medical pest	cyp9j23	cyp9	cyp9	P450	3	1.07362	0.265652	3	11.6564	1.99239
Goindin, D. 2017	Goindin, D. 2017.7	mix-insecticide	mix-insecticide	Aedes aegypti	Aedes	Medical pest	cyp9j28	cyp9	cyp9	P450	3	0.996933	0.265652	3	2.07055	0.531304
Grosso, Cala G. 2016	Grosso, Cala G. 2016.1	Deltamethrin	Pyrethroid	Triatoma infestans	Triatoma	Medical pest	cyp3085b1	cyp3085	others	P450	3			3	0.465686	0.0735294	-0.764243
Grosso, Cala G. 2016	Grosso, Cala G. 2016.2	Deltamethrin	Pyrethroid	Triatoma infestans	Triatoma	Medical pest	cyp3092a6	cyp3092	others	P450	3			3	1.02941	0.0980392	0.0289875
Grosso, Cala G. 2016	Grosso, Cala G. 2016.3	Deltamethrin	Pyrethroid	Triatoma infestans	Triatoma	Medical pest	cyp4em7	cyp4	cyp4	P450	3			3	95.12	24.48	4.55514
Han, JB. 2016	Han, JB. 2016.1	cyhalothrin	Pyrethroid	Lepinotarsa decemlineata	Leptinotarsa	Agricultural pest	cy-gstd1	GST	GST	GST				3	2.27273	0.98412	0.820981
Han, JB. 2016	Han, JB. 2016.2	cyhalothrin	Pyrethroid	Lepinotarsa decemlineata	Leptinotarsa	Agricultural pest	cy-gstd2	GST	GST	GST				3	0.710227	0.49206	-0.34217
Han, JB. 2016	Han, JB. 2016.3	cyhalothrin	Pyrethroid	Lepinotarsa decemlineata	Leptinotarsa	Agricultural pest	cy-gstd3	GST	GST	GST				3	0.710227	0.24603	-0.34217
Han, JB. 2016	Han, JB. 2016.4	cyhalothrin	Pyrethroid	Lepinotarsa decemlineata	Leptinotarsa	Agricultural pest	cy-gste1	GST	GST	GST				3	1.5625	0.49206	0.446287
Han, JB. 2016	Han, JB. 2016.5	cyhalothrin	Pyrethroid	Lepinotarsa decemlineata	Leptinotarsa	Agricultural pest	cy-gste2a	GST	GST	GST				3	17.8977	1.72221	2.88467
Han, JB. 2016	Han, JB. 2016.6	cyhalothrin	Pyrethroid	Lepinotarsa decemlineata	Leptinotarsa	Agricultural pest	cy-gste2b	GST	GST	GST				3	9.80114	1.72221	2.2825
Han, JB. 2016	Han, JB. 2016.7	cyhalothrin	Pyrethroid	Lepinotarsa decemlineata	Leptinotarsa	Agricultural pest	cy-gste3	GST	GST	GST				3	0.852273	0.24603	-0.159849
Han, JB. 2016	Han, JB. 2016.8	cyhalothrin	Pyrethroid	Lepinotarsa decemlineata	Leptinotarsa	Agricultural pest	cy-gste4	GST	GST	GST				3	0.142045	0.03	-1.95161
Han, JB. 2016	Han, JB. 2016.9	cyhalothrin	Pyrethroid	Lepinotarsa decemlineata	Leptinotarsa	Agricultural pest	cy-gste5	GST	GST	GST				3	0.710227	0.24603	-0.34217
Han, JB. 2016	Han, JB. 2016.10	cyhalothrin	Pyrethroid	Lepinotarsa decemlineata	Leptinotarsa	Agricultural pest	cygste6	GST	GST	GST				3	0.142045	0.03	-1.95161
Han, JB. 2016	Han, JB. 2016.11	cyhalothrin	Pyrethroid	Lepinotarsa decemlineata	Leptinotarsa	Agricultural pest	cygste7	GST	GST	GST				3	2.13068	0.98412	0.756442
Han, JB. 2016	Han, JB. 2016.12	cyhalothrin	Pyrethroid	Lepinotarsa decemlineata	Leptinotarsa	Agricultural pest	cygeste8	GST	GST	GST				3	0.852273	0.73809	-0.159849
Han, JB. 2016	Han, JB. 2016.13	cyhalothrin	Pyrethroid	Lepinotarsa decemlineata	Leptinotarsa	Agricultural pest	cygste9	GST	GST	GST				3	0.426136	0.24603	-0.852996
Han, JB. 2016	Han, JB. 2016.14	cyhalothrin	Pyrethroid	Lepinotarsa decemlineata	Leptinotarsa	Agricultural pest	cygste10	GST	GST	GST				3	3.40909	0.24603	1.22645
Han, JB. 2016	Han, JB. 2016.15	cyhalothrin	Pyrethroid	Lepinotarsa decemlineata	Leptinotarsa	Agricultural pest	cygstu1	GST	GST	GST				3	0.426136	0.03	-0.852996
Han, JB. 2016	Han, JB. 2016.16	cyhalothrin	Pyrethroid	Lepinotarsa decemlineata	Leptinotarsa	Agricultural pest	cygstu2	GST	GST	GST				3	11.6477	1.23015	2.45511
Han, JB. 2016	Han, JB. 2016.17	cyhalothrin	Pyrethroid	Lepinotarsa decemlineata	Leptinotarsa	Agricultural pest	cygstz1	GST	GST	GST				3	0.568182	0.24603	-0.565314
Han, JB. 2016	Han, JB. 2016.18	cyhalothrin	Pyrethroid	Lepinotarsa decemlineata	Leptinotarsa	Agricultural pest	cygsto1	GST	GST	GST				3	0.426136	0.49206	-0.852996
Han, JB. 2016	Han, JB. 2016.19	cyhalothrin	Pyrethroid	Lepinotarsa decemlineata	Leptinotarsa	Agricultural pest	cygsto5	GST	GST	GST				3	4.82955	1.72221	1.57475
Han, JB. 2016	Han, JB. 2016.20	cyhalothrin	Pyrethroid	Lepinotarsa decemlineata	Leptinotarsa	Agricultural pest	cygstt1	GST	GST	GST				3	21.3068	3.19839	3.05903
Han, JB. 2016	Han, JB. 2016.21	fipronil	Phenlypyrazoles	Lepinotarsa decemlineata	Leptinotarsa	Agricultural pest	figstd1	GST	GST	GST				3	2.94944	0.340572	1.08161
Han, JB. 2016	Han, JB. 2016.22	fipronil	Phenlypyrazoles	Lepinotarsa decemlineata	Leptinotarsa	Agricultural pest	figstd2	GST	GST	GST				3	1.3764	1.02172	0.319475
Han, JB. 2016	Han, JB. 2016.23	fipronil	Phenlypyrazoles	Lepinotarsa decemlineata	Leptinotarsa	Agricultural pest	figstd3	GST	GST	GST				3	1.17978	0.340572	0.165324
Han, JB. 2016	Han, JB. 2016.24	fipronil	Phenlypyrazoles	Lepinotarsa decemlineata	Leptinotarsa	Agricultural pest	figste1	GST	GST	GST				3	1.17978	1.02172	0.165324
Han, JB. 2016	Han, JB. 2016.25	fipronil	Phenlypyrazoles	Lepinotarsa decemlineata	Leptinotarsa	Agricultural pest	figste2a	GST	GST	GST				3	3.73596	0.681144	1.318
Han, JB. 2016	Han, JB. 2016.26	fipronil	Phenlypyrazoles	Lepinotarsa decemlineata	Leptinotarsa	Agricultural pest	figste2b	GST	GST	GST				3	28.3146	2.04343	3.34338
Han, JB. 2016	Han, JB. 2016.27	fipronil	Phenlypyrazoles	Lepinotarsa decemlineata	Leptinotarsa	Agricultural pest	figste3	GST	GST	GST				3	0.983146	0.681144	-0.0169976
Han, JB. 2016	Han, JB. 2016.28	fipronil	Phenlypyrazoles	Lepinotarsa decemlineata	Leptinotarsa	Agricultural pest	figest4	GST	GST	GST				3	0.786517	0.03	-0.240141
Han, JB. 2016	Han, JB. 2016.29	fipronil	Phenlypyrazoles	Lepinotarsa decemlineata	Leptinotarsa	Agricultural pest	figste5	GST	GST	GST				3	0.983146	0.03	-0.0169976
Han, JB. 2016	Han, JB. 2016.30	fipronil	Phenlypyrazoles	Lepinotarsa decemlineata	Leptinotarsa	Agricultural pest	figste6	GST	GST	GST				3	0.589888	0.340572	-0.527823
Han, JB. 2016	Han, JB. 2016.31	fipronil	Phenlypyrazoles	Lepinotarsa decemlineata	Leptinotarsa	Agricultural pest	figste7	GST	GST	GST				3	1.17978	0.681144	0.165324
Han, JB. 2016	Han, JB. 2016.32	fipronil	Phenlypyrazoles	Lepinotarsa decemlineata	Leptinotarsa	Agricultural pest	figste8	GST	GST	GST				3	2.35955	0.03	0.858471
Han, JB. 2016	Han, JB. 2016.33	fipronil	Phenlypyrazoles	Lepinotarsa decemlineata	Leptinotarsa	Agricultural pest	figste9	GST	GST	GST				3	0.786517	0.681144	-0.240141
Han, JB. 2016	Han, JB. 2016.34	fipronil	Phenlypyrazoles	Lepinotarsa decemlineata	Leptinotarsa	Agricultural pest	figste10	GST	GST	GST				3	0.786517	0.03	-0.240141
Han, JB. 2016	Han, JB. 2016.35	fipronil	Phenlypyrazoles	Lepinotarsa decemlineata	Leptinotarsa	Agricultural pest	figstu1	GST	GST	GST				3	0.983146	0.340572	-0.0169976
Han, JB. 2016	Han, JB. 2016.36	fipronil	Phenlypyrazoles	Lepinotarsa decemlineata	Leptinotarsa	Agricultural pest	figstu2	GST	GST	GST				3	3.3427	0.681144	1.20678
Han, JB. 2016	Han, JB. 2016.37	fipronil	Phenlypyrazoles	Lepinotarsa decemlineata	Leptinotarsa	Agricultural pest	figstz1	GST	GST	GST				3	0.786517	0.681144	-0.240141
Han, JB. 2016	Han, JB. 2016.38	fipronil	Phenlypyrazoles	Lepinotarsa decemlineata	Leptinotarsa	Agricultural pest	figsto1	GST	GST	GST				3	0.983146	1.02172	-0.0169976
Han, JB. 2016	Han, JB. 2016.39	fipronil	Phenlypyrazoles	Lepinotarsa decemlineata	Leptinotarsa	Agricultural pest	figsto5	GST	GST	GST				3	4.91573	1.02172	1.59244
Han, JB. 2016	Han, JB. 2016.40	fipronil	Phenlypyrazoles	Lepinotarsa decemlineata	Leptinotarsa	Agricultural pest	figstt1	GST	GST	GST				3	6.68539	1.02172	1.89993
Han, JB. 2016	Han, JB. 2016.41	endosulfan	Organochlorines	Lepinotarsa decemlineata	Leptinotarsa	Agricultural pest	engstd1	GST	GST	GST				3	4.91707	0.811107	1.59271
Han, JB. 2016	Han, JB. 2016.42	endosulfan	Organochlorines	Lepinotarsa decemlineata	Leptinotarsa	Agricultural pest	engstd2	GST	GST	GST				3	1.32683	0.270369	0.282792
Han, JB. 2016	Han, JB. 2016.43	endosulfan	Organochlorines	Lepinotarsa decemlineata	Leptinotarsa	Agricultural pest	engstd3	GST	GST	GST				3	1.48293	0.270369	0.394018
Han, JB. 2016	Han, JB. 2016.44	endosulfan	Organochlorines	Lepinotarsa decemlineata	Leptinotarsa	Agricultural pest	engste1	GST	GST	GST				3	0.468293	0.405553	-0.758662
Han, JB. 2016	Han, JB. 2016.45	endosulfan	Organochlorines	Lepinotarsa decemlineata	Leptinotarsa	Agricultural pest	engste2a	GST	GST	GST				3	5.93171	1.21666	1.78031
Han, JB. 2016	Han, JB. 2016.46	endosulfan	Organochlorines	Lepinotarsa decemlineata	Leptinotarsa	Agricultural pest	engste2b	GST	GST	GST				3	13.8146	2.02777	2.62573
Han, JB. 2016	Han, JB. 2016.47	endosulfan	Organochlorines	Lepinotarsa decemlineata	Leptinotarsa	Agricultural pest	engste3	GST	GST	GST				3	0.858537	0.135184	-0.152526
Han, JB. 2016	Han, JB. 2016.48	endosulfan	Organochlorines	Lepinotarsa decemlineata	Leptinotarsa	Agricultural pest	engste4	GST	GST	GST				3	0.234146	0.405553	-1.45181
Han, JB. 2016	Han, JB. 2016.49	endosulfan	Organochlorines	Lepinotarsa decemlineata	Leptinotarsa	Agricultural pest	engste5	GST	GST	GST				3	0.62439	0.405553	-0.47098
Han, JB. 2016	Han, JB. 2016.50	endosulfan	Organochlorines	Lepinotarsa decemlineata	Leptinotarsa	Agricultural pest	engste6	GST	GST	GST				3	0.390244	0.03	-0.940983
Han, JB. 2016	Han, JB. 2016.51	endosulfan	Organochlorines	Lepinotarsa decemlineata	Leptinotarsa	Agricultural pest	engste7	GST	GST	GST				3	0.546341	0.03	-0.604511
Han, JB. 2016	Han, JB. 2016.52	endosulfan	Organochlorines	Lepinotarsa decemlineata	Leptinotarsa	Agricultural pest	engste8	GST	GST	GST				3	0.936585	0.03	-0.0655146
Han, JB. 2016	Han, JB. 2016.53	endosulfan	Organochlorines	Lepinotarsa decemlineata	Leptinotarsa	Agricultural pest	engste9	GST	GST	GST				3	0.858537	0.270369	-0.152526
Han, JB. 2016	Han, JB. 2016.54	endosulfan	Organochlorines	Lepinotarsa decemlineata	Leptinotarsa	Agricultural pest	engste10	GST	GST	GST				3	0.468293	0.405553	-0.758662
Han, JB. 2016	Han, JB. 2016.55	endosulfan	Organochlorines	Lepinotarsa decemlineata	Leptinotarsa	Agricultural pest	engstu2	GST	GST	GST				3	9.36585	1.21666	2.23707
Han, JB. 2016	Han, JB. 2016.56	endosulfan	Organochlorines	Lepinotarsa decemlineata	Leptinotarsa	Agricultural pest	engstu1	GST	GST	GST				3	1.71707	0.675922	0.540621
Han, JB. 2016	Han, JB. 2016.57	endosulfan	Organochlorines	Lepinotarsa decemlineata	Leptinotarsa	Agricultural pest	engstz1	GST	GST	GST				3	0.390244	0.405553	-0.940983
Han, JB. 2016	Han, JB. 2016.58	endosulfan	Organochlorines	Lepinotarsa decemlineata	Leptinotarsa	Agricultural pest	engsto1	GST	GST	GST				3	0.546341	0.540738	-0.604511
Han, JB. 2016	Han, JB. 2016.59	endosulfan	Organochlorines	Lepinotarsa decemlineata	Leptinotarsa	Agricultural pest	engsto5	GST	GST	GST				3	12.0195	3.37961	2.48653
Han, JB. 2016	Han, JB. 2016.60	endosulfan	Organochlorines	Lepinotarsa decemlineata	Leptinotarsa	Agricultural pest	engstt1	GST	GST	GST				3	4.21463	1.21666	1.43856
Irving, H. 2012	Irving, H. 2012.1	pyrethroid	Pyrethroid	Anopheles funestus	Anopheles	Medical pest	gste2	GST	GST	GST	3	0.00758808	0.00189702	3	0.0189702	0.00379404
Irving, H. 2012	Irving, H. 2012.2	pyrethroid	Pyrethroid	Anopheles funestus	Anopheles	Medical pest	cyp6m7	cyp6	cyp6	P450	3	0.00569106	0.00189702	3	0.0246612	0.0132791
Irving, H. 2012	Irving, H. 2012.3	pyrethroid	Pyrethroid	Anopheles funestus	Anopheles	Medical pest	cyp6z1	cyp6	cyp6	P450	3	0.0189702	0.00758808	3	0.185908	0.0929539
Irving, H. 2012	Irving, H. 2012.4	pyrethroid	Pyrethroid	Anopheles funestus	Anopheles	Medical pest	cyp6z3	cyp6	cyp6	P450	3	0.0701897	0.0132791	3	0.421138	0.214363
Jin, R.H. 2019	Jin, R.H. 2019.1	clothianidin	Neonicotinoids	Nialparvata lugens	Nilaparvata	Agricultural pest	cyp15g1	cyp15	others	P450	3	1.00427	0.576923	3	0.747863	1.41026
Jin, R.H. 2019	Jin, R.H. 2019.2	clothianidin	Neonicotinoids	Nialparvata lugens	Nilaparvata	Agricultural pest	cyp18a1	cyp18	others	P450	3	0.982906	0.512821	3	0.534188	0.512821
Jin, R.H. 2019	Jin, R.H. 2019.3	clothianidin	Neonicotinoids	Nialparvata lugens	Nilaparvata	Agricultural pest	cyp301a1	cyp301	others	P450	3	1.15385	1.53846	3	0.235043	0.384615
Jin, R.H. 2019	Jin, R.H. 2019.4	clothianidin	Neonicotinoids	Nialparvata lugens	Nilaparvata	Agricultural pest	cyp301b1	cyp301	others	P450	3	0.940171	0.25641	3	0.833333	0.512821
Jin, R.H. 2019	Jin, R.H. 2019.5	clothianidin	Neonicotinoids	Nialparvata lugens	Nilaparvata	Agricultural pest	cyp302a1	cyp302	others	P450	3	1.11111	0.961538	3	0.42735	0.576923
Jin, R.H. 2019	Jin, R.H. 2019.6	clothianidin	Neonicotinoids	Nialparvata lugens	Nilaparvata	Agricultural pest	cyp303a1	cyp303	others	P450	3	0.833333	1.15385	3	0.662393	1.41026
Jin, R.H. 2019	Jin, R.H. 2019.7	clothianidin	Neonicotinoids	Nialparvata lugens	Nilaparvata	Agricultural pest	cyp304h1	cyp304	others	P450	3	0.940171	1.47436	3	0.299145	0.512821
Jin, R.H. 2019	Jin, R.H. 2019.8	clothianidin	Neonicotinoids	Nialparvata lugens	Nilaparvata	Agricultural pest	cyp305a15	cyp305	others	P450	3	1.00427	0.769231	3	0.576923	0.448718
Jin, R.H. 2019	Jin, R.H. 2019.9	clothianidin	Neonicotinoids	Nialparvata lugens	Nilaparvata	Agricultural pest	cyp306a2	cyp306	others	P450	3	1.08974	1.02564	3	0.25641	0.384615
Jin, R.H. 2019	Jin, R.H. 2019.10	clothianidin	Neonicotinoids	Nialparvata lugens	Nilaparvata	Agricultural pest	cyp307a2	cyp307	others	P450	3	1.00427	1.60256	3	0.235043	0.576923
Jin, R.H. 2019	Jin, R.H. 2019.11	clothianidin	Neonicotinoids	Nialparvata lugens	Nilaparvata	Agricultural pest	cyp307b1	cyp307	others	P450	3	1.02564	1.08974	3	0.448718	0.641026
Jin, R.H. 2019	Jin, R.H. 2019.12	clothianidin	Neonicotinoids	Nialparvata lugens	Nilaparvata	Agricultural pest	cyp314a1	cyp314	others	P450	3	0.897436	0.641026	3	0.790598	2.4359
Jin, R.H. 2019	Jin, R.H. 2019.13	clothianidin	Neonicotinoids	Nialparvata lugens	Nilaparvata	Agricultural pest	cyp315a1	cyp315	others	P450	3	1.00427	0.576923	3	0.619658	1.21795
Jin, R.H. 2019	Jin, R.H. 2019.14	clothianidin	Neonicotinoids	Nialparvata lugens	Nilaparvata	Agricultural pest	cyp315a1	cyp315	others	P450	3	0.8	1.92	3	1.28	4.8
Jin, R.H. 2019	Jin, R.H. 2019.15	clothianidin	Neonicotinoids	Nialparvata lugens	Nilaparvata	Agricultural pest	cyp353d1	cyp353	others	P450	3	1.02564	0.833333	3	0.576923	1.34615
Jin, R.H. 2019	Jin, R.H. 2019.16	clothianidin	Neonicotinoids	Nialparvata lugens	Nilaparvata	Agricultural pest	cyp380c10	cyp380	others	P450	3	0.984127	1.14286	3	0.698413	1.04762
Jin, R.H. 2019	Jin, R.H. 2019.17	clothianidin	Neonicotinoids	Nialparvata lugens	Nilaparvata	Agricultural pest	cyp4c61	cyp4	cyp4	P450	3	1.01587	0.285714	3	0.984127	0.952381
Jin, R.H. 2019	Jin, R.H. 2019.18	clothianidin	Neonicotinoids	Nialparvata lugens	Nilaparvata	Agricultural pest	cyp4c76	cyp4	cyp4	P450	3	1.1746	2.66667	3	0.444444	1.71429
Jin, R.H. 2019	Jin, R.H. 2019.19	clothianidin	Neonicotinoids	Nialparvata lugens	Nilaparvata	Agricultural pest	cyp4c77	cyp4	cyp4	P450	3	0.920635	0.571429	3	0.984127	1.04762
Jin, R.H. 2019	Jin, R.H. 2019.20	clothianidin	Neonicotinoids	Nialparvata lugens	Nilaparvata	Agricultural pest	cyp4c78	cyp4	cyp4	P450	3	0.984127	1.80952	3	0.15873	0.285714
Jin, R.H. 2019	Jin, R.H. 2019.21	clothianidin	Neonicotinoids	Nialparvata lugens	Nilaparvata	Agricultural pest	cyp4ce1	cyp4	cyp4	P450	3	1.11111	2.19048	3	2.44444	1.71429
Jin, R.H. 2019	Jin, R.H. 2019.22	clothianidin	Neonicotinoids	Nialparvata lugens	Nilaparvata	Agricultural pest	cyp4dc1	cyp4	cyp4	P450	3	1.01587	1.42857	3	0.539683	1.42857
Jin, R.H. 2019	Jin, R.H. 2019.23	clothianidin	Neonicotinoids	Nialparvata lugens	Nilaparvata	Agricultural pest	cyp4dd1	cyp4	cyp4	P450	3	1.01587	1.14286	3	1.74603	3.61905
Jin, R.H. 2019	Jin, R.H. 2019.24	clothianidin	Neonicotinoids	Nialparvata lugens	Nilaparvata	Agricultural pest	cyp4de1	cyp4	cyp4	P450	3	0.984127	1.42857	3	0.761905	0.857143
Jin, R.H. 2019	Jin, R.H. 2019.25	clothianidin	Neonicotinoids	Nialparvata lugens	Nilaparvata	Agricultural pest	cyp4fb1	cyp4	cyp4	P450	3	0.920635	0.857143	3	1.5873	1.61905
Jin, R.H. 2019	Jin, R.H. 2019.26	clothianidin	Neonicotinoids	Nialparvata lugens	Nilaparvata	Agricultural pest	cyp4fb2	cyp4	cyp4	P450	3	1.2381	2.38095	3	1.49206	1.2381
Jin, R.H. 2019	Jin, R.H. 2019.27	clothianidin	Neonicotinoids	Nialparvata lugens	Nilaparvata	Agricultural pest	cyp4g115	cyp4	cyp4	P450	3	1.11111	1.2381	3	0.603175	1.71429
Jin, R.H. 2019	Jin, R.H. 2019.28	clothianidin	Neonicotinoids	Nialparvata lugens	Nilaparvata	Agricultural pest	cyp4g76	cyp4	cyp4	P450	3	0.920635	0.285714	3	0.698413	1.04762
Jin, R.H. 2019	Jin, R.H. 2019.29	clothianidin	Neonicotinoids	Nialparvata lugens	Nilaparvata	Agricultural pest	cyp404b2	cyp404	others	P450	3	1.04701	1.21795	3	0.405983	1.21795
Jin, R.H. 2019	Jin, R.H. 2019.30	clothianidin	Neonicotinoids	Nialparvata lugens	Nilaparvata	Agricultural pest	cyp408a1	cyp408	others	P450	3	0.8	1.44	3	0.48	2.88
Jin, R.H. 2019	Jin, R.H. 2019.31	clothianidin	Neonicotinoids	Nialparvata lugens	Nilaparvata	Agricultural pest	cyp417a1	cyp417	others	P450	3	0.920635	1.33333	3	0.793651	1.42857
Jin, R.H. 2019	Jin, R.H. 2019.32	clothianidin	Neonicotinoids	Nialparvata lugens	Nilaparvata	Agricultural pest	cyp417a2	cyp417	others	P450	3	0.952381	0.666667	3	0.730159	0.47619
Jin, R.H. 2019	Jin, R.H. 2019.33	clothianidin	Neonicotinoids	Nialparvata lugens	Nilaparvata	Agricultural pest	cyp417a3	cyp417	others	P450	3	1.01587	1.80952	3	0.920635	3.04762
Jin, R.H. 2019	Jin, R.H. 2019.34	clothianidin	Neonicotinoids	Nialparvata lugens	Nilaparvata	Agricultural pest	cyp417b1	cyp417	others	P450	3	0.857143	2.28571	3	1.5873	1.71429
Jin, R.H. 2019	Jin, R.H. 2019.35	clothianidin	Neonicotinoids	Nialparvata lugens	Nilaparvata	Agricultural pest	cyp418a1	cyp418	others	P450	3	0.64	3.36	3	0.8	3.84
Jin, R.H. 2019	Jin, R.H. 2019.36	clothianidin	Neonicotinoids	Nialparvata lugens	Nilaparvata	Agricultural pest	cyp419a1	cyp419	others	P450	3	1.06838	1.79487	3	1.23932	2.88462
Jin, R.H. 2019	Jin, R.H. 2019.37	clothianidin	Neonicotinoids	Nialparvata lugens	Nilaparvata	Agricultural pest	cyp425a1	cyp425	others	P450	3	1.1746	1.52381	3	2	3.52381
Jin, R.H. 2019	Jin, R.H. 2019.38	clothianidin	Neonicotinoids	Nialparvata lugens	Nilaparvata	Agricultural pest	cyp425b1	cyp425	others	P450	3	0.888889	0.761905	3	0.698413	1.52381
Jin, R.H. 2019	Jin, R.H. 2019.39	clothianidin	Neonicotinoids	Nialparvata lugens	Nilaparvata	Agricultural pest	cyp426a1	cyp426	others	P450	3	0.698413	1.42857	3	0.603175	1.52381
Jin, R.H. 2019	Jin, R.H. 2019.40	clothianidin	Neonicotinoids	Nialparvata lugens	Nilaparvata	Agricultural pest	cyp427a1	cyp427	others	P450	3	0.8	1.92	3	0.003	0.003
Jin, R.H. 2019	Jin, R.H. 2019.41	clothianidin	Neonicotinoids	Nialparvata lugens	Nilaparvata	Agricultural pest	cyp439a1	cyp439	others	P450	3	1.04762	2.28571	3	1.90476	2.47619
Jin, R.H. 2019	Jin, R.H. 2019.42	clothianidin	Neonicotinoids	Nialparvata lugens	Nilaparvata	Agricultural pest	cyp439a2	cyp439	others	P450	3	0.920635	2	3	0.222222	0.571429
Jin, R.H. 2019	Jin, R.H. 2019.43	clothianidin	Neonicotinoids	Nialparvata lugens	Nilaparvata	Agricultural pest	cyp439b1	cyp439	others	P450	3	1.11111	1.61905	3	0.603175	1.2381
Jin, R.H. 2019	Jin, R.H. 2019.44	clothianidin	Neonicotinoids	Nialparvata lugens	Nilaparvata	Agricultural pest	cyp6ax1	cyp6	cyp6	P450	3	0.64	2.88	3	0.48	0.000321411
Jin, R.H. 2019	Jin, R.H. 2019.45	clothianidin	Neonicotinoids	Nialparvata lugens	Nilaparvata	Agricultural pest	cyp6ay1	cyp6	cyp6	P450	3	0.96	1.92	3	3.2	2.88
Jin, R.H. 2019	Jin, R.H. 2019.46	clothianidin	Neonicotinoids	Nialparvata lugens	Nilaparvata	Agricultural pest	cyp6bd12	cyp6	cyp6	P450	3	0.8	2.4	3	0.48	0.48
Jin, R.H. 2019	Jin, R.H. 2019.47	clothianidin	Neonicotinoids	Nialparvata lugens	Nilaparvata	Agricultural pest	cyp6cs1	cyp6	cyp6	P450	3	0.64	1.92	3	0.64	2.4
Jin, R.H. 2019	Jin, R.H. 2019.48	clothianidin	Neonicotinoids	Nialparvata lugens	Nilaparvata	Agricultural pest	cyp6cw1	cyp6	cyp6	P450	3	0.48	1.92	3	1.44	3.36
Jin, R.H. 2019	Jin, R.H. 2019.49	clothianidin	Neonicotinoids	Nialparvata lugens	Nilaparvata	Agricultural pest	cyp6er1	cyp6	cyp6	P450	3	0.64	1.92	3	14.24	2.4
Jin, R.H. 2019	Jin, R.H. 2019.50	clothianidin	Neonicotinoids	Nialparvata lugens	Nilaparvata	Agricultural pest	cyp6fk2	cyp6	cyp6	P450	3	0.8	2.4	3	0.48	0.48
Jin, R.H. 2019	Jin, R.H. 2019.51	clothianidin	Neonicotinoids	Nialparvata lugens	Nilaparvata	Agricultural pest	cyp6fl3	cyp6	cyp6	P450	3	0.8	4.32	3	1.92	2.88
Jin, R.H. 2019	Jin, R.H. 2019.52	clothianidin	Neonicotinoids	Nialparvata lugens	Nilaparvata	Agricultural pest	cyp6fl4	cyp6	cyp6	P450	3	0.8	1.92	3	0.8	0.96
Jin, R.H. 2019	Jin, R.H. 2019.53	clothianidin	Neonicotinoids	Nialparvata lugens	Nilaparvata	Agricultural pest	cyp6fu1	cyp6	cyp6	P450	3	0.64	2.88	3	0.64	0.96
Jones, C.M. 2013	Jones, C.M. 2013.1	pyrethroid	Pyrethroid	Anopheles arabiensis	Anopheles	Medical pest	cyp4g16	cyp4	cyp4	P450	3	0.972	0.374123	3	6.084	3.42946
Jones, C.M. 2013	Jones, C.M. 2013.2	pyrethroid	Pyrethroid	Anopheles arabiensis	Anopheles	Medical pest	cyp6z2	cyp6	cyp6	P450	3	1.044	0.436477	3	1.62	1.044
Jones, C.M. 2013	Jones, C.M. 2013.3	pyrethroid	Pyrethroid	Anopheles arabiensis	Anopheles	Medical pest	cyp6z3	cyp6	cyp6	P450	3	1.044	0.249415	3	0.972	0.124708
Kaplanoglu, E. 2017	Kaplanoglu, E. 2017.0	imidocloprid	Neonicotinoids	Leptinotarsa decemlineata	Leptinotarsa	Agricultural pest	est1	Esterase	Esterase	Esterase	3			3	7.13626	0.609985	1.96519
Kaplanoglu, E. 2017	Kaplanoglu, E. 2017.1	imidocloprid	Neonicotinoids	Leptinotarsa decemlineata	Leptinotarsa	Agricultural pest	cyp4q3	cyp4	cyp4	P450	3			3	5.90484	0.504727	1.77577
Kaplanoglu, E. 2017	Kaplanoglu, E. 2017.2	imidocloprid	Neonicotinoids	Leptinotarsa decemlineata	Leptinotarsa	Agricultural pest	cyp4q7	cyp4	cyp4	P450	3			3	7.30724	0.956644	1.98887
Kaplanoglu, E. 2017	Kaplanoglu, E. 2017.3	imidocloprid	Neonicotinoids	Leptinotarsa decemlineata	Leptinotarsa	Agricultural pest	cyp6bq15	cyp6	cyp6	P450	3			3	81.7705	10.7052	4.40392
Karunker, I. 2008	Karunker, I. 2008.1	imidocloprid	Neonicotinoids	Bemisia tabaci	Bemisia	Agricultural pest	cyp4 like 1	cyp4	cyp4	P450	3	0.87	0.103923	3	0.43	0.103923
Karunker, I. 2008	Karunker, I. 2008.2	imidocloprid	Neonicotinoids	Bemisia tabaci	Bemisia	Agricultural pest	cyp4like2	cyp4	cyp4	P450	3	14.36	6.1661	3	7.3	2.47683
Karunker, I. 2008	Karunker, I. 2008.3	imidocloprid	Neonicotinoids	Bemisia tabaci	Bemisia	Agricultural pest	cyp4like3	cyp4	cyp4	P450	3	2.07	0.796743	3	3.63	1.00459
Karunker, I. 2008	Karunker, I. 2008.4	imidocloprid	Neonicotinoids	Bemisia tabaci	Bemisia	Agricultural pest	cyp4like4	cyp4	cyp4	P450	3	3.4	0.796743	3	1.6	1.17779
Karunker, I. 2008	Karunker, I. 2008.5	imidocloprid	Neonicotinoids	Bemisia tabaci	Bemisia	Agricultural pest	cyp4like5	cyp4	cyp4	P450	3	0.01	0.00519615	3	0.02	0.00519615
Karunker, I. 2008	Karunker, I. 2008.6	imidocloprid	Neonicotinoids	Bemisia tabaci	Bemisia	Agricultural pest	cyp6cm1	cyp6	cyp6	P450	3	13.86	8.106	3	241.63	53.9014
Karunker, I. 2008	Karunker, I. 2008.7	imidocloprid	Neonicotinoids	Bemisia tabaci	Bemisia	Agricultural pest	cyp6-like1	cyp6	cyp6	P450	3	2.23	0.121244	3	1	0.173205
Karunker, I. 2008	Karunker, I. 2008.8	imidocloprid	Neonicotinoids	Bemisia tabaci	Bemisia	Agricultural pest	cyp6-like2	cyp6	cyp6	P450	3	5.85	2.68468	3	1.97	0.467654
Karunker, I. 2008	Karunker, I. 2008.9	imidocloprid	Neonicotinoids	Bemisia tabaci	Bemisia	Agricultural pest	cyp6-like3	cyp6	cyp6	P450	3	6.1	0.398372	3	3.77	0.467654
Karunker, I. 2008	Karunker, I. 2008.10	imidocloprid	Neonicotinoids	Bemisia tabaci	Bemisia	Agricultural pest	cyp6-like4	cyp6	cyp6	P450	3	4.1	0.34641	3	0.97	0.103923
Karunker, I. 2008	Karunker, I. 2008.11	imidocloprid	Neonicotinoids	Bemisia tabaci	Bemisia	Agricultural pest	cyp6-like5	cyp6	cyp6	P450	3	1.68	0.762102	3	1.03	0.398372
Komagata, O. 2010	Komagata, O. 2010.1	pyrethroid	Pyrethroid	Culex quinquefasciatus	Culex	Medical pest	cyp4h34	cyp4	cyp4	P450	3	0.0088	0.00207846	3	0.073	0.0225167
Komagata, O. 2010	Komagata, O. 2010.2	pyrethroid	Pyrethroid	Culex quinquefasciatus	Culex	Medical pest	cyp6z10	cyp6	cyp6	P450	3	0.34	0.0554256	3	0.086	0.0190526
Komagata, O. 2010	Komagata, O. 2010.3	pyrethroid	Pyrethroid	Culex quinquefasciatus	Culex	Medical pest	cyp9m10	cyp9	cyp9	P450	3	0.002	0.00155885	3	0.58	0.277128
Li,x. X. 2018	Li,x. X. 2018.1	chlorantraniliprole	Diamides	Plutella xylostella	Plutella	Agricultural pest	cyp4m19	cyp4	cyp4	P450	3	1.10619	0.221239	3	2.12389	0.752212
Li,x. X. 2018	Li,x. X. 2018.2	chlorantraniliprole	Diamides	Plutella xylostella	Plutella	Agricultural pest	cyp4m21	cyp4	cyp4	P450	3	0.884956	0.486726	3	0.929204	0.309735
Li,x. X. 2018	Li,x. X. 2018.3	chlorantraniliprole	Diamides	Plutella xylostella	Plutella	Agricultural pest	cyp4m22	cyp4	cyp4	P450	3	1.0177	0.176991	3	4.33628	1.28319
Li,x. X. 2018	Li,x. X. 2018.4	chlorantraniliprole	Diamides	Plutella xylostella	Plutella	Agricultural pest	cyp4m23	cyp4	cyp4	P450	3	1.06195	0.176991	3	1.0177	0.221239
Li,x. X. 2018	Li,x. X. 2018.5	chlorantraniliprole	Diamides	Plutella xylostella	Plutella	Agricultural pest	cyp4s10	cyp4	cyp4	P450	3	1.06195	0.132743	3	2.0354	0.486726
Li,x. X. 2018	Li,x. X. 2018.6	chlorantraniliprole	Diamides	Plutella xylostella	Plutella	Agricultural pest	cyp6bf	cyp6	cyp6	P450	3	1.0177	0.132743	3	2.21239	0.353982
Li,x. X. 2018	Li,x. X. 2018.7	chlorantraniliprole	Diamides	Plutella xylostella	Plutella	Agricultural pest	cyp6bg1	cyp6	cyp6	P450	3	1.06195	0.221239	3	3.67257	0.176991
Li,x. X. 2018	Li,x. X. 2018.8	chlorantraniliprole	Diamides	Plutella xylostella	Plutella	Agricultural pest	cyp6cv	cyp6	cyp6	P450	3	1.06195	0.176991	3	1.37168	0.486726
Li,x. X. 2018	Li,x. X. 2018.9	chlorantraniliprole	Diamides	Plutella xylostella	Plutella	Agricultural pest	cyp9g2	cyp9	cyp9	P450	3	1.06195	0.176991	3	1.32743	1.0177
Li,x. X. 2018	Li,x. X. 2018.10	chlorantraniliprole	Diamides	Plutella xylostella	Plutella	Agricultural pest	cyp9g4	cyp9	cyp9	P450	3	0.973451	0.309735	3	4.42478	0.929204
Liu, N. 2011	Liu, N. 2011.1	Permethrin	Pyrethroid	Culex quinquefasciatus	Culex	Medical pest	cyp6aa7	cyp6	cyp6	P450	3	0.676056	0.676056	3	3.52113	1.69014
Liu, N. 2011	Liu, N. 2011.2	Permethrin	Pyrethroid	Culex quinquefasciatus	Culex	Medical pest	cyp9j34	cyp9	cyp9	P450	3	1.03846	0.173077	3	4.125	2.59615
Liu, N. 2011	Liu, N. 2011.3	Permethrin	Pyrethroid	Culex quinquefasciatus	Culex	Medical pest	cyp9j40	cyp9	cyp9	P450	3	0.982143	0.0535714	3	3.19643	0.375
Liu, N. 2011	Liu, N. 2011.4	Permethrin	Pyrethroid	Culex quinquefasciatus	Culex	Medical pest	cyp9m10	cyp9	cyp9	P450	3	0.975124	0.41791	3	11.2836	3.76119
Lumjuan, N. 2005	Lumjuan, N. 2005.1	DDT	DDT	Aedes aegypti	Aedes	Medical pest	gste4-s	GST	GST	GST	3	0.0715152	0.0167956	3	0.0472727	0.00629837
Lumjuan, N. 2005	Lumjuan, N. 2005.2	DDT	DDT	Aedes aegypti	Aedes	Medical pest	gste2-s	GST	GST	GST	3	0.0115152	0.00209946	3	0.118788	0.0388399
Lumjuan, N. 2005	Lumjuan, N. 2005.3	DDT	DDT	Aedes aegypti	Aedes	Medical pest	gst2-s	GST	GST	GST	3	0.00666667	0.00104973	3	0.0187879	0.00839782
Lumjuan, N. 2005	Lumjuan, N. 2005.4	DDT	DDT	Aedes aegypti	Aedes	Medical pest	gstt1-s	GST	GST	GST	3	0.0987879	0.0272929	3	0.107273	0.023094
Lv, Y. 2015	Lv, Y. 2015.1	Deltamethrin	Pyrethroid	Culex pipiens pallens	Culex	Medical pest	coe	Esterase	Esterase	Esterase	9			9	2.86792	0.100629	1.05359
Lv, Y. 2015	Lv, Y. 2015.2	Deltamethrin	Pyrethroid	Culex pipiens pallens	Culex	Medical pest	cyp2a12	cyp2	others	P450	9			9	2.91824	2.06289	1.07098
Lv, Y. 2015	Lv, Y. 2015.3	Deltamethrin	Pyrethroid	Culex pipiens pallens	Culex	Medical pest	cyp303a1	cyp303	others	P450	9			9	3.62264	0.955975	1.2872
Ma, K.S. 2019	Ma, K.S. 2019.1	sulfoxaflor	Sulfoxaflor	Aphis gossypii	Aphis	Agricultural pest	cyp18a1	cyp18	others	P450	9	0.967742	0.248323	9	1.14695	0.0620807
Ma, K.S. 2019	Ma, K.S. 2019.2	sulfoxaflor	Sulfoxaflor	Aphis gossypii	Aphis	Agricultural pest	cyp301a1	cyp301	others	P450	9	0.967742	0.186242	9	1.00358	0.186242
Ma, K.S. 2019	Ma, K.S. 2019.3	sulfoxaflor	Sulfoxaflor	Aphis gossypii	Aphis	Agricultural pest	cyp305e1	cyp305	others	P450	9	0.967742	0.186242	9	1.25448	0.434565
Ma, K.S. 2019	Ma, K.S. 2019.4	sulfoxaflor	Sulfoxaflor	Aphis gossypii	Aphis	Agricultural pest	cyp306a1	cyp306	others	P450	9	0.967742	0.310403	9	1.11111	0.124161
Ma, K.S. 2019	Ma, K.S. 2019.5	sulfoxaflor	Sulfoxaflor	Aphis gossypii	Aphis	Agricultural pest	cyp315a1	cyp315	others	P450	9	1.00358	0.186242	9	0.78853	0.372484
Ma, K.S. 2019	Ma, K.S. 2019.6	sulfoxaflor	Sulfoxaflor	Aphis gossypii	Aphis	Agricultural pest	cyp3323a1	cyp3323	others	P450	9	1.03943	0.124161	9	1.68459	0.434565
Ma, K.S. 2019	Ma, K.S. 2019.7	sulfoxaflor	Sulfoxaflor	Aphis gossypii	Aphis	Agricultural pest	cyp380c6	cyp380	others	P450	9	0.967742	0.310403	9	2.47312	0.682887
Ma, K.S. 2019	Ma, K.S. 2019.8	sulfoxaflor	Sulfoxaflor	Aphis gossypii	Aphis	Agricultural pest	cyp4ch1	cyp4	cyp4	P450	9	1.00637	0.0882574	9	1.12102	0.176515
Ma, K.S. 2019	Ma, K.S. 2019.9	sulfoxaflor	Sulfoxaflor	Aphis gossypii	Aphis	Agricultural pest	cyp4cj1	cyp4	cyp4	P450	9	1.07006	0.110322	9	1.36306	0.15445
Ma, K.S. 2019	Ma, K.S. 2019.10	sulfoxaflor	Sulfoxaflor	Aphis gossypii	Aphis	Agricultural pest	cyp4cj2	cyp4	cyp4	P450	9	1.04459	0.220643	9	0.611465	0.066193
Ma, K.S. 2019	Ma, K.S. 2019.11	sulfoxaflor	Sulfoxaflor	Aphis gossypii	Aphis	Agricultural pest	cyp4cj3	cyp4	cyp4	P450	9	1.01911	0.066193	9	0.66242	0.0220643
Ma, K.S. 2019	Ma, K.S. 2019.12	sulfoxaflor	Sulfoxaflor	Aphis gossypii	Aphis	Agricultural pest	cyp4ck1	cyp4	cyp4	P450	9	1.07006	0.110322	9	0.535032	0.110322
Ma, K.S. 2019	Ma, K.S. 2019.13	sulfoxaflor	Sulfoxaflor	Aphis gossypii	Aphis	Agricultural pest	cyp4g51	cyp4	cyp4	P450	9	1.05732	0.110322	9	0.878981	0.0882574
Ma, K.S. 2019	Ma, K.S. 2019.14	sulfoxaflor	Sulfoxaflor	Aphis gossypii	Aphis	Agricultural pest	cyp49a1	cyp49	others	P450	9	1.00358	0.124161	9	1.03943	0.124161
Ma, K.S. 2019	Ma, K.S. 2019.15	sulfoxaflor	Sulfoxaflor	Aphis gossypii	Aphis	Agricultural pest	cyp6a14	cyp6	cyp6	P450	9	0.942675	0.220643	9	1.15924	0.176515
Ma, K.S. 2019	Ma, K.S. 2019.16	sulfoxaflor	Sulfoxaflor	Aphis gossypii	Aphis	Agricultural pest	cyp6a2	cyp6	cyp6	P450	9	1.03185	0.0441287	9	1.87261	0.0882574
Ma, K.S. 2019	Ma, K.S. 2019.17	sulfoxaflor	Sulfoxaflor	Aphis gossypii	Aphis	Agricultural pest	cyp6cy13	cyp6	cyp6	P450	9	1.05732	0.15445	9	31.4557	4.93306
Ma, K.S. 2019	Ma, K.S. 2019.18	sulfoxaflor	Sulfoxaflor	Aphis gossypii	Aphis	Agricultural pest	cyp6cy13	cyp6	cyp6	P450	9	1.03185	0.0441287	9	0.585987	0.066193
Ma, K.S. 2019	Ma, K.S. 2019.19	sulfoxaflor	Sulfoxaflor	Aphis gossypii	Aphis	Agricultural pest	cyp6cy18	cyp6	cyp6	P450	9	1.03185	0.110322	9	1.5414	0.132386
Ma, K.S. 2019	Ma, K.S. 2019.20	sulfoxaflor	Sulfoxaflor	Aphis gossypii	Aphis	Agricultural pest	cyp6cy19	cyp6	cyp6	P450	9	1.03943	0.0620807	9	7.34767	0.744968
Ma, K.S. 2019	Ma, K.S. 2019.21	sulfoxaflor	Sulfoxaflor	Aphis gossypii	Aphis	Agricultural pest	cyp6cy22	cyp6	cyp6	P450	9	1.00358	0.0620807	9	0.716846	0.124161
Ma, K.S. 2019	Ma, K.S. 2019.22	sulfoxaflor	Sulfoxaflor	Aphis gossypii	Aphis	Agricultural pest	cyp6cy4	cyp6	cyp6	P450	9	0.968153	0.066193	9	1.33758	0.132386
Ma, K.S. 2019	Ma, K.S. 2019.23	sulfoxaflor	Sulfoxaflor	Aphis gossypii	Aphis	Agricultural pest	cyp6cy5	cyp6	cyp6	P450	9	1.01911	0.132386	9	1.12102	0.110322
Ma, K.S. 2019	Ma, K.S. 2019.24	sulfoxaflor	Sulfoxaflor	Aphis gossypii	Aphis	Agricultural pest	cyp6cz1	cyp6	cyp6	P450	9	1.01911	0.0882574	9	0.853503	0.0882574
Ma, K.S. 2019	Ma, K.S. 2019.25	sulfoxaflor	Sulfoxaflor	Aphis gossypii	Aphis	Agricultural pest	cyp6da1	cyp6	cyp6	P450	9	1.00637	0.066193	9	0.917197	0.0220643
Ma, K.S. 2019	Ma, K.S. 2019.26	sulfoxaflor	Sulfoxaflor	Aphis gossypii	Aphis	Agricultural pest	cyp6da2	cyp6	cyp6	P450	9	1.03185	0.0441287	9	0.471338	0.0441287
Ma, K.S. 2019	Ma, K.S. 2019.27	sulfoxaflor	Sulfoxaflor	Aphis gossypii	Aphis	Agricultural pest	cyp6db1	cyp6	cyp6	P450	9	1.03943	0.0620807	9	0.860215	0.0620807
Ma, K.S. 2019	Ma, K.S. 2019.28	sulfoxaflor	Sulfoxaflor	Aphis gossypii	Aphis	Agricultural pest	cyp6j1	cyp6	cyp6	P450	9	1.00358	0.124161	9	1.54122	0.0620807
Muthusamy, R. 2015	Muthusamy, R. 2015.1	cypermethrin	Pyrethroid	Amsacta albistriga	Amsacta	Agricultural pest	cyp4m44	cyp4	cyp4	P450	3	1.49215	0.521429	3	3.99215	0.997516
Muthusamy, R. 2015	Muthusamy, R. 2015.2	cypermethrin	Pyrethroid	Amsacta albistriga	Amsacta	Agricultural pest	cyp6b6	cyp6	cyp6	P450	3	1.00785	0.498758	3	1.98953	0.702795
Muthusamy, R. 2015	Muthusamy, R. 2015.3	cypermethrin	Pyrethroid	Amsacta albistriga	Amsacta	Agricultural pest	cyp9a77	cyp9	cyp9	P450	3	1.60995	0.634783	3	2.30366	0.498758
Pan, Y.O. 2009	Pan, Y.O. 2009	malathion	Organophosphate	Aphis gossypii	Aphis	Agricultural pest	care	Esterase	Esterase	Esterase	3	0.0295413	0.00889861	3	0.0565138	0.0116794
Pan, Y.O. 2010	Pan, Y.O. 2010.1	omethoate	Organophosphate	Aphis gossypii	Aphis	Agricultural pest	Ace1	Esterase	Esterase	Esterase				3	0.26	0.04	-1.34707
Pan, Y.O. 2010	Pan, Y.O. 2010.2	omethoate	Organophosphate	Aphis gossypii	Aphis	Agricultural pest	Ace2	Esterase	Esterase	Esterase				3	1.07	0.17	0.0676586
Pan, Y.O.2018	Pan, Y.O.2018.1	spirotetramat	Tetronic	Aphis gossypii	Aphis	Agricultural pest	cyp6cy4-s	cyp6	cyp6	P450	3	0.99144	0.0240696	3	0.501167	0.0192557
Pan, Y.O.2018	Pan, Y.O.2018.2	spirotetramat	Tetronic	Aphis gossypii	Aphis	Agricultural pest	cyp6cy5-s	cyp6	cyp6	P450	3	0.99144	0.105906	3	0.288716	0.0144418
Pan, Y.O.2018	Pan, Y.O.2018.3	spirotetramat	Tetronic	Aphis gossypii	Aphis	Agricultural pest	cyp6cy7-s	cyp6	cyp6	P450	3	1.00233	0.0336975	3	0.490272	0.0288836
Pan, Y.O.2018	Pan, Y.O.2018.4	spirotetramat	Tetronic	Aphis gossypii	Aphis	Agricultural pest	cyp6cy9-s	cyp6	cyp6	P450	3	0.996887	0.0866507	3	0.528405	0.0192557
Pan, Y.O.2018	Pan, Y.O.2018.5	spirotetramat	Tetronic	Aphis gossypii	Aphis	Agricultural pest	cyp6cy12-s	cyp6	cyp6	P450	3	1.00233	0.0385114	3	0.610117	0.0192557
Pan, Y.O.2018	Pan, Y.O.2018.6	spirotetramat	Tetronic	Aphis gossypii	Aphis	Agricultural pest	cyp6cy13-1-s	cyp6	cyp6	P450	3	0.996887	0.0336975	3	0.506615	0.0144418
Pan, Y.O.2018	Pan, Y.O.2018.7	spirotetramat	Tetronic	Aphis gossypii	Aphis	Agricultural pest	cyp6cy13-2-s	cyp6	cyp6	P450	3	1.00233	0.0288836	3	0.746304	0.0481393
Pan, Y.O.2018	Pan, Y.O.2018.8	spirotetramat	Tetronic	Aphis gossypii	Aphis	Agricultural pest	cyp6cy14-s	cyp6	cyp6	P450	3	1.00778	0.0722089	3	0.272374	0.0818368
Pan, Y.O.2018	Pan, Y.O.2018.9	spirotetramat	Tetronic	Aphis gossypii	Aphis	Agricultural pest	cyp6cy16-s	cyp6	cyp6	P450	3	0.996887	0.067395	3	0.975097	0.0770228
Pan, Y.O.2018	Pan, Y.O.2018.10	spirotetramat	Tetronic	Aphis gossypii	Aphis	Agricultural pest	cyp6cy18-s	cyp6	cyp6	P450	3	1.01323	0.067395	3	1.22568	0.067395
Pan, Y.O.2018	Pan, Y.O.2018.11	spirotetramat	Tetronic	Aphis gossypii	Aphis	Agricultural pest	cyp6cz1-s	cyp6	cyp6	P450	3	1.00778	0.00962785	3	0.555642	0.0433253
Pan, Y.O.2018	Pan, Y.O.2018.12	spirotetramat	Tetronic	Aphis gossypii	Aphis	Agricultural pest	cyp6db1-s	cyp6	cyp6	P450	3	0.996887	0.0240696	3	0.844358	0.0433253
Pan, Y.O.2018	Pan, Y.O.2018.13	spirotetramat	Tetronic	Aphis gossypii	Aphis	Agricultural pest	cyp6dc1-s	cyp6	cyp6	P450	3	1.00233	0.0770228	3	0.762646	0.0722089
Pan, Y.O.2018	Pan, Y.O.2018.14	spirotetramat	Tetronic	Aphis gossypii	Aphis	Agricultural pest	cyp6dd1-s	cyp6	cyp6	P450	3	1.00778	0.0481393	3	0.375875	0.0144418
Pan, Y.O.2018	Pan, Y.O.2018.15	spirotetramat	Tetronic	Aphis gossypii	Aphis	Agricultural pest	cyp6da1-s	cyp6	cyp6	P450	3	1.00233	0.062581	3	1.20934	0.0962785
Pan, Y.O.2018	Pan, Y.O.2018.16	spirotetramat	Tetronic	Aphis gossypii	Aphis	Agricultural pest	cyp6da2-s	cyp6	cyp6	P450	3	1.00233	0.0481393	3	1.11673	0.115534
Pan, Y.O.2018	Pan, Y.O.2018.17	spirotetramat	Tetronic	Aphis gossypii	Aphis	Agricultural pest	cyp6un1-s	cyp6	cyp6	P450	3	1.00778	0.0336975	3	0.92607	0.0336975
Pan, Y.O.2018	Pan, Y.O.2018.18	spirotetramat	Tetronic	Aphis gossypii	Aphis	Agricultural pest	cyp301a1-s	cyp301	others	P450	3	1.03101	0.0959054	3	1.07171	0.071929
Pan, Y.O.2018	Pan, Y.O.2018.19	spirotetramat	Tetronic	Aphis gossypii	Aphis	Agricultural pest	cyp302a1-s	cyp302	others	P450	3	1.01744	0.0239763	3	0.963178	0.0359645
Pan, Y.O.2018	Pan, Y.O.2018.20	spirotetramat	Tetronic	Aphis gossypii	Aphis	Agricultural pest	cyp315a1-s	cyp315	others	P450	3	1.01744	0.03	3	0.813953	0.0359645
Pan, Y.O.2018	Pan, Y.O.2018.21	spirotetramat	Tetronic	Aphis gossypii	Aphis	Agricultural pest	cyp49a1-s	cyp49	others	P450	3	1.00388	0.0479527	3	0.881783	0.0599409
Pan, Y.O.2018	Pan, Y.O.2018.22	spirotetramat	Tetronic	Aphis gossypii	Aphis	Agricultural pest	cyp353b1-s	cyp353	others	P450	3	0.99031	0.0359645	3	1.89922	0.071929
Pan, Y.O.2018	Pan, Y.O.2018.23	spirotetramat	Tetronic	Aphis gossypii	Aphis	Agricultural pest	cyp380c6-s	cyp380	others	P450	3	1.01744	0.0959054	3	2.88953	0.0599409
Pan, Y.O.2018	Pan, Y.O.2018.24	spirotetramat	Tetronic	Aphis gossypii	Aphis	Agricultural pest	cyp4cj1-s	cyp4	cyp4	P450	3	1.01744	0.0359645	3	0.854651	0.13187
Pan, Y.O.2018	Pan, Y.O.2018.25	spirotetramat	Tetronic	Aphis gossypii	Aphis	Agricultural pest	cyp4cj2-s	cyp4	cyp4	P450	3	1.01744	0.0119882	3	1.12597	0.0839172
Pan, Y.O.2018	Pan, Y.O.2018.26	spirotetramat	Tetronic	Aphis gossypii	Aphis	Agricultural pest	cyp4cj3-s	cyp4	cyp4	P450	3	1.00388	0.071929	3	0.569767	0.0359645
Pan, Y.O.2018	Pan, Y.O.2018.27	spirotetramat	Tetronic	Aphis gossypii	Aphis	Agricultural pest	cyp4ch1-s	cyp4	cyp4	P450	3	1.00388	0.0359645	3	1.05814	0.0359645
Pan, Y.O.2018	Pan, Y.O.2018.28	spirotetramat	Tetronic	Aphis gossypii	Aphis	Agricultural pest	cyp4ck1-s	cyp4	cyp4	P450	3	1.03101	0.0119882	3	0.501938	0.0239763
Pan, Y.O.2018	Pan, Y.O.2018.29	spirotetramat	Tetronic	Aphis gossypii	Aphis	Agricultural pest	cyp4g51-s	cyp4	cyp4	P450	3	1.01744	0.0119882	3	0.678295	0.0479527
Pan, Y.O.2018	Pan, Y.O.2018.30	spirotetramat	Tetronic	Aphis gossypii	Aphis	Agricultural pest	cyp18a1-s	cyp18	others	P450	3	0.99031	0.0959054	3	0.718992	0.0839172
Pan, Y.O.2018	Pan, Y.O.2018.31	spirotetramat	Tetronic	Aphis gossypii	Aphis	Agricultural pest	cyp303a1-s	cyp303	others	P450	3	0.99031	0.071929	3	0.718992	0.299704
Pan, Y.O.2018	Pan, Y.O.2018.32	spirotetramat	Tetronic	Aphis gossypii	Aphis	Agricultural pest	cyp305e1-s	cyp305	others	P450	3	1.00388	0.0359645	3	0.569767	0.0479527
Pan, Y.O.2018	Pan, Y.O.2018.33	spirotetramat	Tetronic	Aphis gossypii	Aphis	Agricultural pest	cyp306a1-s	cyp306	others	P450	3	0.99031	0.0959054	3	0.854651	0.071929
Pan, Y.O.2018	Pan, Y.O.2018.34	spirotetramat	Tetronic	Aphis gossypii	Aphis	Agricultural pest	cyp307a1-s	cyp307	others	P450	3	0.99031	0.071929	3	1.39729	0.0479527
Pang, R. 2014	Pang, R. 2014.1	imidacloprid	Neonicotinoids	Nilaparvata lugens	Nilaparvata	Agricultural pest	cyp3a25	cyp3	others	P450	3	0.992063	1.07143	3	1.07143	0.357143
Pang, R. 2014	Pang, R. 2014.2	imidacloprid	Neonicotinoids	Nilaparvata lugens	Nilaparvata	Agricultural pest	cyp4c61	cyp4	cyp4	P450	3	0.912698	1.66667	3	0.873016	0.952381
Pang, R. 2014	Pang, R. 2014.3	imidacloprid	Neonicotinoids	Nilaparvata lugens	Nilaparvata	Agricultural pest	cyp4c62	cyp4	cyp4	P450	3	0.912698	0.357143	3	0.238095	0.357143
Pang, R. 2014	Pang, R. 2014.4	imidacloprid	Neonicotinoids	Nilaparvata lugens	Nilaparvata	Agricultural pest	cyp4ce1	cyp4	cyp4	P450	3	0.912698	1.30952	3	1.15079	0.595238
Pang, R. 2014	Pang, R. 2014.5	imidacloprid	Neonicotinoids	Nilaparvata lugens	Nilaparvata	Agricultural pest	cyp6ax1	cyp6	cyp6	P450	3	0.833333	1.54762	3	0.674603	0.833333
Pang, R. 2014	Pang, R. 2014.6	imidacloprid	Neonicotinoids	Nilaparvata lugens	Nilaparvata	Agricultural pest	cyp6ay1	cyp6	cyp6	P450	3	0.912698	0.833333	3	15.0397	7.38095
Pang, R. 2014	Pang, R. 2014.7	imidacloprid	Neonicotinoids	Nilaparvata lugens	Nilaparvata	Agricultural pest	cyp6cs1	cyp6	cyp6	P450	3	0.952381	0.357143	3	0.15873	0.357143
Pang, R. 2014	Pang, R. 2014.8	imidacloprid	Neonicotinoids	Nilaparvata lugens	Nilaparvata	Agricultural pest	cyp6cw1	cyp6	cyp6	P450	3	0.912698	2.14286	3	8.61111	7.38095
Pang, R. 2014	Pang, R. 2014.9	imidacloprid	Neonicotinoids	Nilaparvata lugens	Nilaparvata	Agricultural pest	cyp6er1	cyp6	cyp6	P450	3	0.912698	0.714286	3	1.50794	1.19048
Puinean, A.M. 2010	Puinean, A.M. 2011	Neonicotinoids	Neonicotinoids	Aphid Myzus	Aphis	Agricultural pest	cyp6CY3	cyp6	cyp6	P450				9	22.04	2.7551	3.09286
Reid, W.R. 2019	Reid, W.R. 2019.1	imidacloprid	Neonicotinoids	Musca domestica	Musca	Medical pest	GST	GST	GST	GST	3	0.963686	0.55	3	76.0243	12.4741
Reid, W.R. 2019	Reid, W.R. 2019.2	imidacloprid	Neonicotinoids	Musca domestica	Musca	Medical pest	gst2	GST	GST	GST	3	0.963686	0.55	3	7.68625	0.606641
Riveron, J.M. 2014	Riveron, J.M. 2014.1	Pyrethroid	Pyrethroid	Anopheles funestus	Anopheles	Medical pest	cyp6p9a	cyp6	cyp6	P450				3	31.6667	17.7083	3.45526
Riveron, J.M. 2014	Riveron, J.M. 2014.2	Pyrethroid	Pyrethroid	Anopheles funestus	Anopheles	Medical pest	cyp6p9b	cyp6	cyp6	P450				3	24.1667	12.9167	3.18497
Riveron, J.M. 2014	Riveron, J.M. 2014.3	Pyrethroid	Pyrethroid	Anopheles funestus	Anopheles	Medical pest	cyp6m7-av	cyp6	cyp6	P450				3	20.625	8.75	3.0265
Riveron, J.M. 2014	Riveron, J.M. 2014.4	Pyrethroid	Pyrethroid	Anopheles funestus	Anopheles	Medical pest	cyp6aa1	cyp6	cyp6	P450				3	6.25	5.83333	1.83258
Riveron, J.M. 2014	Riveron, J.M. 2014.5	Pyrethroid	Pyrethroid	Anopheles funestus	Anopheles	Medical pest	cyp9j11	cyp9	cyp9	P450				3	2.08333	1.04167	0.733969
Riveron, J.M. 2014	Riveron, J.M. 2014.6	Pyrethroid	Pyrethroid	Anopheles funestus	Anopheles	Medical pest	cyp6z1	cyp6	cyp6	P450				3	18.5417	3.75	2.92002
Riveron, J.M. 2014	Riveron, J.M. 2014.7	Pyrethroid	Pyrethroid	Anopheles funestus	Anopheles	Medical pest	cyp9k1	cyp9	cyp9	P450				3	2.70833	2.29167	0.996333
Riveron, J.M. 2014	Riveron, J.M. 2014.8	Pyrethroid	Pyrethroid	Anopheles funestus	Anopheles	Medical pest	cyp6p4a	cyp6	cyp6	P450				3	8.75	7.29167	2.16905
Riveron, J.M. 2014	Riveron, J.M. 2014.9	Pyrethroid	Pyrethroid	Anopheles funestus	Anopheles	Medical pest	cyo6m4	cyp6	cyp6	P450				3	0.416667	0.208333	-0.875469
Riveron, J.M. 2014	Riveron, J.M. 2014.10	Pyrethroid	Pyrethroid	Anopheles funestus	Anopheles	Medical pest	cyp6n1	cyp6	cyp6	P450				3	2.29167	2.70833	0.829279
Riveron, J.M. 2014	Riveron, J.M. 2014.11	Pyrethroid	Pyrethroid	Anopheles funestus	Anopheles	Medical pest	gste2	GST	GST	GST				3	1.04167	0.625	0.040822
Riveron, J.M. 2014	Riveron, J.M. 2014.12	Pyrethroid	Pyrethroid	Anopheles funestus	Anopheles	Medical pest	cyp304b1	cyp304	others	P450				3	3.125	2.91667	1.13943
Riveron, J.M.2013	Riveron, J.M.2013.1	Pyrethroid	Pyrethroid	Anopheles funestus	Anopheles	Medical pest	cyp6p9a	cyp6	cyp6	P450				3	12.782	6.61654	2.54803
Riveron, J.M.2013	Riveron, J.M.2013.2	Pyrethroid	Pyrethroid	Anopheles funestus	Anopheles	Medical pest	cyp6p9b	cyp6	cyp6	P450				3	27.9699	9.47368	3.33113
Riveron, J.M.2013	Riveron, J.M.2013.3	Pyrethroid	Pyrethroid	Anopheles funestus	Anopheles	Medical pest	gste2	GST	GST	GST				3	1.35338	0.451128	0.302608
Riveron, J.M.2013	Riveron, J.M.2013.4	Pyrethroid	Pyrethroid	Anopheles funestus	Anopheles	Medical pest	cyp6z1	cyp6	cyp6	P450				3	8.27068	3.30827	2.11272
Riveron, J.M.2013	Riveron, J.M.2013.5	Pyrethroid	Pyrethroid	Anopheles funestus	Anopheles	Medical pest	cyp6p4a	cyp6	cyp6	P450				3	9.62406	6.76692	2.26427
Riveron, J.M.2013	Riveron, J.M.2013.6	Pyrethroid	Pyrethroid	Anopheles funestus	Anopheles	Medical pest	cyp6z3	cyp6	cyp6	P450				3	3.60902	1.80451	1.28344
Riveron, J.M.2013	Riveron, J.M.2013.7	Pyrethroid	Pyrethroid	Anopheles funestus	Anopheles	Medical pest	cyp9j11	cyp9	cyp9	P450				3	3.00752	0.75188	1.10112
Smith, L.B. 2018	Smith, L.B. 2018.1	permethrin	Pyrethroid	Aedes aegypti	Aedes	Medical pest	cyp4c50	cyp4	cyp4	P450	6			6	1.64131	1.00048	0.495493
Smith, L.B. 2018	Smith, L.B. 2018.2	permethrin	Pyrethroid	Aedes aegypti	Aedes	Medical pest	cyp6bb2	cyp6	cyp6	P450	6			6	7.61827	6.52588	2.03055
Smith, L.B. 2018	Smith, L.B. 2018.3	permethrin	Pyrethroid	Aedes aegypti	Aedes	Medical pest	cyp6f2	cyp6	cyp6	P450	6			6	1.46069	0.306328	0.378906
Smith, L.B. 2018	Smith, L.B. 2018.4	permethrin	Pyrethroid	Aedes aegypti	Aedes	Medical pest	cyp6f3	cyp6	cyp6	P450	6			6	1.67351	0.553146	0.514924
Smith, L.B. 2018	Smith, L.B. 2018.5	permethrin	Pyrethroid	Aedes aegypti	Aedes	Medical pest	cyp6z7	cyp6	cyp6	P450	6			6	5.16512	2.76204	1.64193
Smith, L.B. 2018	Smith, L.B. 2018.6	permethrin	Pyrethroid	Aedes aegypti	Aedes	Medical pest	cyp6z8	cyp6	cyp6	P450	6			6	3.93493	0.603957	1.36989
Smith, L.B. 2018	Smith, L.B. 2018.7	permethrin	Pyrethroid	Aedes aegypti	Aedes	Medical pest	cyp9m4	cyp9	cyp9	P450	6			6	4.50825	6.11073	1.50591
Smith, L.B. 2018	Smith, L.B. 2018.8	permethrin	Pyrethroid	Aedes aegypti	Aedes	Medical pest	cyp9m5	cyp9	cyp9	P450	6			6	54.2222	14.5687	3.99309
Smith, L.B. 2018	Smith, L.B. 2018.9	permethrin	Pyrethroid	Aedes aegypti	Aedes	Medical pest	cyp9m6	cyp9	cyp9	P450	6			6	173.983	17.3758	5.15896
Sonoda, S. 2010	Sonoda, S. 2010	Pyrethroid	Pyrethroid	Plutella xylostella	Plutella	Agricultural pest	cyp6bg1-s	cyp6	cyp6	P450	2	1.09589	0.430528	2	2.27006	1.13503
Sun, X. 2018	Sun, X. 2018.1	mix-insecticide	mix-insecticide	Nilaparvata lugens	Nilaparvata	Agricultural pest	cyp303a1	cyp303	others	P450	3			3	0.55814	1.25581	-0.583146
Sun, X. 2018	Sun, X. 2018.2	mix-insecticide	mix-insecticide	Nilaparvata lugens	Nilaparvata	Agricultural pest	cyp304h1v4	cyp304	others	P450	3			3	1.11628	1.25581	0.110001
Sun, X. 2018	Sun, X. 2018.3	mix-insecticide	mix-insecticide	Nilaparvata lugens	Nilaparvata	Agricultural pest	cyp380c10	cyp380	others	P450	3			3	1.11628	1.67442	0.110001
Sun, X. 2018	Sun, X. 2018.4	mix-insecticide	mix-insecticide	Nilaparvata lugens	Nilaparvata	Agricultural pest	cyp4c61v2	cyp4	cyp4	P450	3			3	0.976744	2.09302	-0.0235305
Sun, X. 2018	Sun, X. 2018.5	mix-insecticide	mix-insecticide	Nilaparvata lugens	Nilaparvata	Agricultural pest	cyp4c76	cyp4	cyp4	P450	3			3	12.8372	19.6744	2.55235
Sun, X. 2018	Sun, X. 2018.6	mix-insecticide	mix-insecticide	Nilaparvata lugens	Nilaparvata	Agricultural pest	cyp4ce1	cyp4	cyp4	P450	3			3	1.39535	1.25581	0.333144
Sun, X. 2018	Sun, X. 2018.7	mix-insecticide	mix-insecticide	Nilaparvata lugens	Nilaparvata	Agricultural pest	cyp4dc1	cyp4	cyp4	P450	3			3	1.25581	0.418605	0.227784
Sun, X. 2018	Sun, X. 2018.8	mix-insecticide	mix-insecticide	Nilaparvata lugens	Nilaparvata	Agricultural pest	cyp4dd1	cyp4	cyp4	P450	3			3	3.48837	2.09302	1.24944
Sun, X. 2018	Sun, X. 2018.9	mix-insecticide	mix-insecticide	Nilaparvata lugens	Nilaparvata	Agricultural pest	cyp4de1	cyp4	cyp4	P450	3			3	6.83721	7.11628	1.92238
Sun, X. 2018	Sun, X. 2018.10	mix-insecticide	mix-insecticide	Nilaparvata lugens	Nilaparvata	Agricultural pest	cyp408a1v2	cyp408	others	P450	3			3	3.76744	5.86047	1.3264
Sun, X. 2018	Sun, X. 2018.11	mix-insecticide	mix-insecticide	Nilaparvata lugens	Nilaparvata	Agricultural pest	cyp417a1v2	cyp417	others	P450	3			3	9.90698	4.18605	2.29324
Sun, X. 2018	Sun, X. 2018.12	mix-insecticide	mix-insecticide	Nilaparvata lugens	Nilaparvata	Agricultural pest	cyp417a2	cyp417	others	P450	3			3	1.53488	0.837209	0.428455
Sun, X. 2018	Sun, X. 2018.13	mix-insecticide	mix-insecticide	Nilaparvata lugens	Nilaparvata	Agricultural pest	cyp418a1	cyp418	others	P450	3			3	1.67442	1.25581	0.515466
Sun, X. 2018	Sun, X. 2018.14	mix-insecticide	mix-insecticide	Nilaparvata lugens	Nilaparvata	Agricultural pest	cyp425a1	cyp425	others	P450	3			3	2.09302	1.25581	0.73861
Sun, X. 2018	Sun, X. 2018.15	mix-insecticide	mix-insecticide	Nilaparvata lugens	Nilaparvata	Agricultural pest	cyp425b1	cyp425	others	P450	3			3	1.95349	4.18605	0.669617
Sun, X. 2018	Sun, X. 2018.16	mix-insecticide	mix-insecticide	Nilaparvata lugens	Nilaparvata	Agricultural pest	cyp427a1	cyp427	others	P450	3			3	7.95349	5.02326	2.07361
Sun, X. 2018	Sun, X. 2018.17	mix-insecticide	mix-insecticide	Nilaparvata lugens	Nilaparvata	Agricultural pest	cyp439a1	cyp439	others	P450	3			3	1.25581	0.418605	0.227784
Sun, X. 2018	Sun, X. 2018.18	mix-insecticide	mix-insecticide	Nilaparvata lugens	Nilaparvata	Agricultural pest	cyp5cs1	cyp5	others	P450	3			3	2.23256	3.34884	0.803148
Sun, X. 2018	Sun, X. 2018.19	mix-insecticide	mix-insecticide	Nilaparvata lugens	Nilaparvata	Agricultural pest	cyp6ax1	cyp6	cyp6	P450	3			3	0.697674	0.837209	-0.360003
Sun, X. 2018	Sun, X. 2018.20	mix-insecticide	mix-insecticide	Nilaparvata lugens	Nilaparvata	Agricultural pest	cyp6ay1	cyp6	cyp6	P450	3			3	1.53488	1.67442	0.428455
Sun, X. 2018	Sun, X. 2018.21	mix-insecticide	mix-insecticide	Nilaparvata lugens	Nilaparvata	Agricultural pest	cyp6bd12	cyp6	cyp6	P450	3			3	2.09302	1.67442	0.73861
Sun, X. 2018	Sun, X. 2018.22	mix-insecticide	mix-insecticide	Nilaparvata lugens	Nilaparvata	Agricultural pest	cyp6cw1	cyp6	cyp6	P450	3			3	1.81395	0.837209	0.595509
Sun, X. 2018	Sun, X. 2018.23	mix-insecticide	mix-insecticide	Nilaparvata lugens	Nilaparvata	Agricultural pest	cyp6er1	cyp6	cyp6	P450	3			3	6.4186	3.76744	1.8592
Sun, X. 2018	Sun, X. 2018.24	mix-insecticide	mix-insecticide	Nilaparvata lugens	Nilaparvata	Agricultural pest	cyp6fj2	cyp6	cyp6	P450	3			3	2.23256	2.93023	0.803148
Sun, X. 2018	Sun, X. 2018.25	mix-insecticide	mix-insecticide	Nilaparvata lugens	Nilaparvata	Agricultural pest	cyp6fl4	cyp6	cyp6	P450	3			3	1.25581	1.67442	0.227784
Sun, X. 2018	Sun, X. 2018.26	mix-insecticide	mix-insecticide	Nilaparvata lugens	Nilaparvata	Agricultural pest	cyp6fu1	cyp6	cyp6	P450	3			3	2.23256	0.837209	0.803148
Tchigossou, G. 2018	Tchigossou, G. 2018.1	mix-insecticide	mix-insecticide	Anopheles funestus	Anopheles	Medical pest	gstd1	GST	GST	GST	3			3	12.8374	2.17993	2.55236
Tchigossou, G. 2018	Tchigossou, G. 2018.2	mix-insecticide	mix-insecticide	Anopheles funestus	Anopheles	Medical pest	gstd3	GST	GST	GST	3			3	6.29758	1.93772	1.84017
Tchigossou, G. 2018	Tchigossou, G. 2018.3	mix-insecticide	mix-insecticide	Anopheles funestus	Anopheles	Medical pest	gste2	GST	GST	GST	3			3	16.2284	2.90657	2.78676
Tchigossou, G. 2018	Tchigossou, G. 2018.4	mix-insecticide	mix-insecticide	Anopheles funestus	Anopheles	Medical pest	cyp6m7	cyp6	cyp6	P450	3			3	1.6955	0.242215	0.527979
Tchigossou, G. 2018	Tchigossou, G. 2018.5	mix-insecticide	mix-insecticide	Anopheles funestus	Anopheles	Medical pest	cyp6p9a	cyp6	cyp6	P450	3			3	3.63322	0.484429	1.29012
Tchigossou, G. 2018	Tchigossou, G. 2018.6	mix-insecticide	mix-insecticide	Anopheles funestus	Anopheles	Medical pest	cyp6p9b	cyp6	cyp6	P450	3			3	3.391	0.726644	1.22113
Tian, F.J. 2019	Tian, F.J. 2019.1	imidacloprid	Neonicotinoids	Diaphorina citri	Diaphorine	Agricultural pest	cyp4c1	cyp4	cyp4	P450				3	0.891566	0.125208	-0.114776
Tian, F.J. 2019	Tian, F.J. 2019.2	imidacloprid	Neonicotinoids	Diaphorina citri	Diaphorine	Agricultural pest	cyp4g15	cyp4	cyp4	P450				3	6.16867	1.62771	1.81948
Tian, F.J. 2019	Tian, F.J. 2019.3	imidacloprid	Neonicotinoids	Diaphorina citri	Diaphorine	Agricultural pest	cyp6a1	cyp6	cyp6	P450				3	1.27711	0.208681	0.244598
Tian, F.J. 2019	Tian, F.J. 2019.4	imidacloprid	Neonicotinoids	Diaphorina citri	Diaphorine	Agricultural pest	cyp4c2	cyp4	cyp4	P450				3	3.80723	0.876459	1.3369
Tian, F.J. 2019	Tian, F.J. 2019.5	imidacloprid	Neonicotinoids	Diaphorina citri	Diaphorine	Agricultural pest	cyp305a1	cyp305	others	P450				3	4.26506	1.0434	1.45046
Tian, F.J. 2019	Tian, F.J. 2019.6	imidacloprid	Neonicotinoids	Diaphorina citri	Diaphorine	Agricultural pest	cyp304a1	cyp304	others	P450				3	3.54217	0.918196	1.26474
Tian, F.J. 2019	Tian, F.J. 2019.7	imidacloprid	Neonicotinoids	Diaphorina citri	Diaphorine	Agricultural pest	cyp4d2	cyp4	cyp4	P450				3	4.33735	1.08514	1.46726
Tian, F.J. 2019	Tian, F.J. 2019.8	imidacloprid	Neonicotinoids	Diaphorina citri	Diaphorine	Agricultural pest	cyp12a1	cyp12	others	P450				3	2.12048	0.292153	0.751643
Tian, F.J. 2019	Tian, F.J. 2019.9	imidacloprid	Neonicotinoids	Diaphorina citri	Diaphorine	Agricultural pest	cyp4g15-2	cyp4	cyp4	P450				3	1.3012	0.125208	0.263291
Tian, F.J. 2019	Tian, F.J. 2019.10	imidacloprid	Neonicotinoids	Diaphorina citri	Diaphorine	Agricultural pest	cyp303a1	cyp303	others	P450				3	6.26506	0.876459	1.83499
Tian, F.J. 2019	Tian, F.J. 2019.11	imidacloprid	Neonicotinoids	Diaphorina citri	Diaphorine	Agricultural pest	cyp4c3	cyp4	cyp4	P450				3	1.85542	0.292153	0.618112
Tian, F.J. 2019	Tian, F.J. 2019.12	imidacloprid	Neonicotinoids	Diaphorina citri	Diaphorine	Agricultural pest	cyp4c62	cyp4	cyp4	P450				3	11.253	3.29716	2.42064
Tian, F.J. 2019	Tian, F.J. 2019.13	imidacloprid	Neonicotinoids	Diaphorina citri	Diaphorine	Agricultural pest	cyp6bd5	cyp6	cyp6	P450				3	7.3253	1.83639	1.99133
Tian, F.J. 2019	Tian, F.J. 2019.14	imidacloprid	Neonicotinoids	Diaphorina citri	Diaphorine	Agricultural pest	cyp314a1	cyp314	others	P450				3	1.80723	0.292153	0.591795
Tian, F.J. 2019	Tian, F.J. 2019.15	imidacloprid	Neonicotinoids	Diaphorina citri	Diaphorine	Agricultural pest	cyp4c4	cyp4	cyp4	P450				3	4.60241	0.626042	1.52658
Tian, F.J. 2019	Tian, F.J. 2019.16	imidacloprid	Neonicotinoids	Diaphorina citri	Diaphorine	Agricultural pest	cyp4c5	cyp4	cyp4	P450				3	2.93976	0.500834	1.07833
Tian, F.J. 2019	Tian, F.J. 2019.17	imidacloprid	Neonicotinoids	Diaphorina citri	Diaphorine	Agricultural pest	gst1	GST	GST	GST				3	2.26506	0.250417	0.817601
Tian, F.J. 2019	Tian, F.J. 2019.18	imidacloprid	Neonicotinoids	Diaphorina citri	Diaphorine	Agricultural pest	gst2	GST	GST	GST				3	3.3253	0.792987	1.20156
Tian, F.J. 2019	Tian, F.J. 2019.19	imidacloprid	Neonicotinoids	Diaphorina citri	Diaphorine	Agricultural pest	gst3	GST	GST	GST				3	3.25301	0.834723	1.17958
Tian, F.J. 2019	Tian, F.J. 2019.20	imidacloprid	Neonicotinoids	Diaphorina citri	Diaphorine	Agricultural pest	gst4	GST	GST	GST				3	2.07229	0.417362	0.728654
Tian, F.J. 2019	Tian, F.J. 2019.21	imidacloprid	Neonicotinoids	Diaphorina citri	Diaphorine	Agricultural pest	gst5	GST	GST	GST				3	2.16867	0.375625	0.774116
Tian, F.J. 2019	Tian, F.J. 2019.22	imidacloprid	Neonicotinoids	Diaphorina citri	Diaphorine	Agricultural pest	gsts1	GST	GST	GST				3	9.25301	2.50417	2.22495
Tian, F.J. 2019	Tian, F.J. 2019.23	imidacloprid	Neonicotinoids	Diaphorina citri	Diaphorine	Agricultural pest	gst7	GST	GST	GST				3	4.31325	1.21035	1.46169
Tian, F.J. 2019	Tian, F.J. 2019.24	imidacloprid	Neonicotinoids	Diaphorina citri	Diaphorine	Agricultural pest	gst8	GST	GST	GST				3	1.73494	0.500834	0.550973
Tian, F.J. 2019	Tian, F.J. 2019.25	imidacloprid	Neonicotinoids	Diaphorina citri	Diaphorine	Agricultural pest	est1	Esterase	Esterase	Esterase				3	3.44578	0.792987	1.23715
Tian, F.J. 2019	Tian, F.J. 2019.26	imidacloprid	Neonicotinoids	Diaphorina citri	Diaphorine	Agricultural pest	est2	Esterase	Esterase	Esterase				3	1.01205	0.0834723	0.0119762
Tian, F.J. 2019	Tian, F.J. 2019.27	imidacloprid	Neonicotinoids	Diaphorina citri	Diaphorine	Agricultural pest	est3	Esterase	Esterase	Esterase				3	1.83133	0.166945	0.60504
Tian, F.J. 2019	Tian, F.J. 2019.28	imidacloprid	Neonicotinoids	Diaphorina citri	Diaphorine	Agricultural pest	est4	Esterase	Esterase	Esterase				3	3.20482	0.709515	1.16466
Tian, F.J. 2019	Tian, F.J. 2019.29	imidacloprid	Neonicotinoids	Diaphorina citri	Diaphorine	Agricultural pest	est5	Esterase	Esterase	Esterase				3	4.43373	0.918196	1.48924
Tian, F.J. 2019	Tian, F.J. 2019.30	imidacloprid	Neonicotinoids	Diaphorina citri	Diaphorine	Agricultural pest	est6	Esterase	Esterase	Esterase				3	8.81928	2.37896	2.17694
Wan, H. 2014.	Wan, H. 2014.1	DDT	Pyrethroid	Drosophila melanogaster	Drosophila	Agricultural pest	cyp6a8	cyp6	cyp6	P450	3	0.305556	0.144338	3	39.5122	14.7858
Wan, H. 2014.	Wan, H. 2014.2	DDT	Pyrethroid	Drosophila melanogaster	Drosophila	Agricultural pest	cyp6g1	cyp6	cyp6	P450	3	0.260223	0.0901439	3	4.37175	0.946511
Wan, H. 2014.	Wan, H. 2014.3	DDT	Pyrethroid	Drosophila melanogaster	Drosophila	Agricultural pest	cyp6g2	cyp6	cyp6	P450	3	0.320225	0.0583837	3	3.52247	1.22606
Wan, H. 2014.	Wan, H. 2014.4	DDT	Pyrethroid	Drosophila melanogaster	Drosophila	Agricultural pest	cyp6w1	cyp6	cyp6	P450	3	1.57249	0.173849	3	1.01487	0.347698
Wang, K. 2018	Wang, K. 2018.1	imidacloprid	Neonicotinoids	Rhopalosiphum padi	Rhopalosiphum	Agricultural pest	cyp6cy3-1-s	cyp6	cyp6	P450	9	0.997059	0.304412	9	2.81471	0.330882
Wang, K. 2018	Wang, K. 2018.2	imidacloprid	Neonicotinoids	Rhopalosiphum padi	Rhopalosiphum	Agricultural pest	cyp6cy3-2-s	cyp6	cyp6	P450	9	1.00588	0.330882	9	2.66029	0.423529
Wang, Z. G. 2019	Wang, Z. G. 2019.1	cyhalothrin	Pyrethroid	Helicoverpa armigera	Helicoverpa	Agricultural pest	cyp6ab9	cyp6	cyp6	P450	9	1.36054	1.08844	9	18.6667	6.66667
Wang, Z. G. 2019	Wang, Z. G. 2019.2	cyhalothrin	Pyrethroid	Helicoverpa armigera	Helicoverpa	Agricultural pest	cyp6ae11	cyp6	cyp6	P450	9	1.63265	1.36054	9	59.7333	10.1333
Wang, Z. G. 2019	Wang, Z. G. 2019.3	cyhalothrin	Pyrethroid	Helicoverpa armigera	Helicoverpa	Agricultural pest	cyp6b7	cyp6	cyp6	P450	9	1.36054	1.08844	9	6.66667	2.4
Wang, Z. G. 2019	Wang, Z. G. 2019.4	cyhalothrin	Pyrethroid	Helicoverpa armigera	Helicoverpa	Agricultural pest	cyp6b8	cyp6	cyp6	P450	9	1.08844	0.816327	9	23.2	7.73333
Wang, Z. G. 2019	Wang, Z. G. 2019.5	cyhalothrin	Pyrethroid	Helicoverpa armigera	Helicoverpa	Agricultural pest	cyp9a12	cyp9	cyp9	P450	9	1.36054	0.544218	9	4.53333	2.13333
Wang, Z. G. 2019	Wang, Z. G. 2019.6	cyhalothrin	Pyrethroid	Helicoverpa armigera	Helicoverpa	Agricultural pest	cyp9a14	cyp9	cyp9	P450	9	1.08844	0.544218	9	17.0667	2.93333
Wang, Z. G. 2019	Wang, Z. G. 2019.7	cyhalothrin	Pyrethroid	Helicoverpa armigera	Helicoverpa	Agricultural pest	cyp9a17	cyp9	cyp9	P450	9	1.36054	0.544218	9	25.0667	3.2
Wang, Z. G. 2019	Wang, Z. G. 2019.8	cyhalothrin	Pyrethroid	Helicoverpa armigera	Helicoverpa	Agricultural pest	cyp9a3	cyp9	cyp9	P450	9	1.36054	0.816327	9	38.4	12.8
Wang, Z. G. 2019	Wang, Z. G. 2019.9	cyhalothrin	Pyrethroid	Helicoverpa armigera	Helicoverpa	Agricultural pest	cyp9aj1	cyp9	cyp9	P450	9	1.08844	0.544218	9	2.66667	1.6
Wang, Z. G. 2019	Wang, Z. G. 2019.10	cyhalothrin	Pyrethroid	Helicoverpa armigera	Helicoverpa	Agricultural pest	cyp9g5	cyp9	cyp9	P450	9	1.36054	1.63265	9	5.33333	0.533333
Wee, C.W. 2008	Wee, C.W. 2008.1	Fenvalerate	Pyrethroid	Helicoverpa armigera	Helicoverpa	Agricultural pest	gstx01	GST	GST	GST	3			3	1.90244	0.0731707	0.643137
Wee, C.W. 2008	Wee, C.W. 2008.2	Fenvalerate	Pyrethroid	Helicoverpa armigera	Helicoverpa	Agricultural pest	cyp337b1	cyp337	others	P450	3			3	1.59756	0.138211	0.468478
Wee, C.W. 2008	Wee, C.W. 2008.3	Fenvalerate	Pyrethroid	Helicoverpa armigera	Helicoverpa	Agricultural pest	cyp4s1	cyp4	cyp4	P450	3			3	1.69512	0.113821	0.527755
Williams, J. 2019	Williams, J. 2019.1	Pyrethroid	Pyrethroid	Anopheles	Anopheles	Medical pest	gste2	GST	GST	GST	3			3	6.96	2.24	1.94018
Williams, J. 2019	Williams, J. 2019.2	Pyrethroid	Pyrethroid	Anopheles	Anopheles	Medical pest	cyp4g16	cyp4	cyp4	P450	3			3	6.16	2.08	1.81808
Williams, J. 2019	Williams, J. 2019.3	Pyrethroid	Pyrethroid	Anopheles	Anopheles	Medical pest	cyp6m2	cyp6	cyp6	P450	3			3	1.66667	1.17647	0.510826
Williams, J. 2019	Williams, J. 2019.4	Pyrethroid	Pyrethroid	Anopheles	Anopheles	Medical pest	cyp6p1	cyp6	cyp6	P450	3			3	0.294118	0.12931	-1.22378
Williams, J. 2019	Williams, J. 2019.5	Pyrethroid	Pyrethroid	Anopheles	Anopheles	Medical pest	cyp6p3	cyp6	cyp6	P450	3			3	0.392157	0.294118	-0.936093
Williams, J. 2019	Williams, J. 2019.6	Pyrethroid	Pyrethroid	Anopheles	Anopheles	Medical pest	cyp6p4	cyp6	cyp6	P450	3			3	3.03922	1.47059	1.1116
Williams, J. 2019	Williams, J. 2019.7	Pyrethroid	Pyrethroid	Anopheles	Anopheles	Medical pest	cyp6z1	cyp6	cyp6	P450	3			3	1.86275	0.686275	0.622051
Williams, J. 2019	Williams, J. 2019.8	Pyrethroid	Pyrethroid	Anopheles	Anopheles	Medical pest	cyp9k1	cyp9	cyp9	P450	3			3	1.37255	1.17647	0.31667
Xu, L. 2013	Xu, L. 2013.1	Deltamethrin	Pyrethroid	Laodelphax striatellus	Laodelphax	Agricultural pest	cyp314a1v2	cyp314	others	P450	9	1	4.54663	9	2.75	3.2476
Xu, L. 2013	Xu, L. 2013.2	Deltamethrin	Pyrethroid	Laodelphax striatellus	Laodelphax	Agricultural pest	cyp353d1v2	cyp353	others	P450	9	0.75	0.649519	9	3.25	3.2476
Xu, L. 2013	Xu, L. 2013.3	Deltamethrin	Pyrethroid	Laodelphax striatellus	Laodelphax	Agricultural pest	cyp439a1v3	cyp439	others	P450	9	0.875	2.59808	9	4.75	1.94856
Xu, L. 2013	Xu, L. 2013.4	Deltamethrin	Pyrethroid	Laodelphax striatellus	Laodelphax	Agricultural pest	cyp6ay3v2	cyp6	cyp6	P450	9	1.375	10.3923	9	39.375	21.4341
Xu, L. 2013	Xu, L. 2013.5	Deltamethrin	Pyrethroid	Laodelphax striatellus	Laodelphax	Agricultural pest	cyp6fu1	cyp6	cyp6	P450	9	1	1.29904	9	16.125	1.29904
Xu, L. 2014	Xu, L. 2014.1	chlorpyrifos	Organophosphate	Laodelphax striatellus	Laodelphax	Agricultural pest	cyp6ay3v2-s	cyp6	cyp6	P450	9	0.545113	0.676692	9	4.04135	1.01504
Xu, L. 2014	Xu, L. 2014.2	chlorpyrifos	Organophosphate	Laodelphax striatellus	Laodelphax	Agricultural pest	cyp306a2v2-s	cyp306	others	P450	9	0.639098	0.56391	9	4.3797	6.76692
Xu, L. 2014	Xu, L. 2014.3	chlorpyrifos	Organophosphate	Laodelphax striatellus	Laodelphax	Agricultural pest	cyp353d1v2-s	cyp353	others	P450	9	0.469925	0.225564	9	6.37218	2.59398
Xu, L. 2016	Xu, L. 2016.2	Fenvalerate	Pyrethroid	Helicoverpa armigera	Helicoverpa	Agricultural pest	cyp337b1	cyp337	others	P450	3			9	1.69884	0.267498	0.529947
Xu, L. 2016	Xu, L. 2016.3	Fenvalerate	Pyrethroid	Helicoverpa armigera	Helicoverpa	Agricultural pest	cyp4g8	cyp4	cyp4	P450	3			9	0.617761	0.267498	-0.481654
Xu, L. 2016	Xu, L. 2016.4	Fenvalerate	Pyrethroid	Helicoverpa armigera	Helicoverpa	Agricultural pest	cyp4l11	cyp4	cyp4	P450	3			9	4.01544	0.534996	1.39015
Xu, L. 2016	Xu, L. 2016.5	Fenvalerate	Pyrethroid	Helicoverpa armigera	Helicoverpa	Agricultural pest	cyp4l5	cyp4	cyp4	P450	3			9	22.7027	2.40748	3.12248
Xu, L. 2016	Xu, L. 2016.6	Fenvalerate	Pyrethroid	Helicoverpa armigera	Helicoverpa	Agricultural pest	cyp4m6	cyp4	cyp4	P450	3			9	4.47876	0.267498	1.49935
Xu, L. 2016	Xu, L. 2016.7	Fenvalerate	Pyrethroid	Helicoverpa armigera	Helicoverpa	Agricultural pest	cyp4m7	cyp4	cyp4	P450	3			9	6.64093	0.534996	1.89325
Xu, L. 2016	Xu, L. 2016.8	Fenvalerate	Pyrethroid	Helicoverpa armigera	Helicoverpa	Agricultural pest	cyp6ae11	cyp6	cyp6	P450	3			9	9.42085	1.06999	2.24293
Xu, L. 2016	Xu, L. 2016.9	Fenvalerate	Pyrethroid	Helicoverpa armigera	Helicoverpa	Agricultural pest	cyp6b7	cyp6	cyp6	P450	3			9	37.6834	3.74497	3.62922
Xu, L. 2016	Xu, L. 2016.10	Fenvalerate	Pyrethroid	Helicoverpa armigera	Helicoverpa	Agricultural pest	cyp9a12	cyp9	cyp9	P450	3			9	276.757	71.1545	5.62314
Xu, L. 2016	Xu, L. 2016.11	Fenvalerate	Pyrethroid	Helicoverpa armigera	Helicoverpa	Agricultural pest	cyp9a14	cyp9	cyp9	P450	3			9	15.1351	2.40748	2.71702
Xu, L. 2016	Xu, L. 2016.12	Fenvalerate	Pyrethroid	Helicoverpa armigera	Helicoverpa	Agricultural pest	cyp332a1	cyp332	others	P450	3			9	30.2703	8.29244	3.41017
Xu, L. 2016	Xu, L. 2016.13	fenvalerate	Pyrethroid	Helicoverpa armigera	Helicoverpa	Agricultural pest	cyp9A12	cyp9	cyp9	P450				9	277.06	41.4	5.62423
Xu, N. 2019	Xu, N. 2019.1	pyrethroid	Pyrethroid	Culex pipiens pallens	Culex	Medical pest	cyp12f13	cyp12	others	P450	9			9	4.10619	0.899236	1.4125
Xu, N. 2019	Xu, N. 2019.2	pyrethroid	Pyrethroid	Culex pipiens pallens	Culex	Medical pest	cyp319b1	cyp319	others	P450	9			9	1.32153	0.122623	0.278793
Xu, N. 2019	Xu, N. 2019.3	pyrethroid	Pyrethroid	Culex pipiens pallens	Culex	Medical pest	cyp325g4	cyp325	others	P450	9			9	0.306785	0.0408744	-1.18161
Xu, N. 2019	Xu, N. 2019.4	pyrethroid	Pyrethroid	Culex pipiens pallens	Culex	Medical pest	cyp4g15	cyp4	cyp4	P450	9			9	1.13274	0.0817487	0.124642
Xu, N. 2019	Xu, N. 2019.5	pyrethroid	Pyrethroid	Culex pipiens pallens	Culex	Medical pest	cyp4g35	cyp4	cyp4	P450	9			9	0.778761	0.0817487	-0.250051
Xu, N. 2019	Xu, N. 2019.6	pyrethroid	Pyrethroid	Culex pipiens pallens	Culex	Medical pest	cyp4j13	cyp4	cyp4	P450	9			9	0.99115	0.326995	-0.00888895
Xu, N. 2019	Xu, N. 2019.7	pyrethroid	Pyrethroid	Culex pipiens pallens	Culex	Medical pest	cyp6aa8	cyp6	cyp6	P450	9			9	0.707965	0.0817487	-0.345361
Xu, N. 2019	Xu, N. 2019.8	pyrethroid	Pyrethroid	Culex pipiens pallens	Culex	Medical pest	cyp6aa9	cyp6	cyp6	P450	9			9	3.53982	0.408744	1.26408
Xu, N. 2019	Xu, N. 2019.9	pyrethroid	Pyrethroid	Culex pipiens pallens	Culex	Medical pest	cyp6bb4	cyp6	cyp6	P450	9			9	3.35103	1.06273	1.20927
Xu, N. 2019	Xu, N. 2019.10	pyrethroid	Pyrethroid	Culex pipiens pallens	Culex	Medical pest	cyp6bz2	cyp6	cyp6	P450	9			9	1.74631	0.367869	0.557507
Xu, N. 2019	Xu, N. 2019.11	pyrethroid	Pyrethroid	Culex pipiens pallens	Culex	Medical pest	cyp6n23	cyp6	cyp6	P450	9			9	3.28024	0.65399	1.18792
Xu, N. 2019	Xu, N. 2019.12	pyrethroid	Pyrethroid	Culex pipiens pallens	Culex	Medical pest	cyp9al1	cyp9	cyp9	P450	9			9	2.54867	1.02186	0.935573
Xu, N. 2019	Xu, N. 2019.13	pyrethroid	Pyrethroid	Culex pipiens pallens	Culex	Medical pest	cyp9am1	cyp9	cyp9	P450	9			9	0.448378	0.0817487	-0.80212
Xu, N. 2019	Xu, N. 2019.14	pyrethroid	Pyrethroid	Culex pipiens pallens	Culex	Medical pest	cyp9j34	cyp9	cyp9	P450	9			9	5.40413	1.83935	1.68716
Xu, N. 2019	Xu, N. 2019.15	pyrethroid	Pyrethroid	Culex pipiens pallens	Culex	Medical pest	cyp9j43	cyp9	cyp9	P450	9			9	1.03835	0.122623	0.0376311
Xu, N. 2019	Xu, N. 2019.16	pyrethroid	Pyrethroid	Culex pipiens pallens	Culex	Medical pest	cyp9j44	cyp9	cyp9	P450	9			9	0.471976	0.163497	-0.750826
Xu, N. 2019	Xu, N. 2019.17	pyrethroid	Pyrethroid	Culex pipiens pallens	Culex	Medical pest	cyp9m12	cyp9	cyp9	P450	9			9	0.660767	0.122623	-0.414354
Xu, N. 2019	Xu, N. 2019.18	pyrethroid	Pyrethroid	Culex pipiens pallens	Culex	Medical pest	cyp9m13p	cyp9	cyp9	P450	9			9	0.637168	0.122623	-0.450722
Zhang Y. L. 2012	Zhang Y. L. 2012.1	buprofezin	Buprofezin	Laodelphax striatellus	Laodelphax	Agricultural pest	cyp18a1	cyp18	others	P450	9	0.780347	0.260116	9	1.16379	0.517241
Zhang Y. L. 2012	Zhang Y. L. 2012.2	buprofezin	Buprofezin	Laodelphax striatellus	Laodelphax	Agricultural pest	cyp301a1	cyp301	others	P450	9	0.867052	0.260116	9	1.16379	0.775862
Zhang Y. L. 2012	Zhang Y. L. 2012.3	buprofezin	Buprofezin	Laodelphax striatellus	Laodelphax	Agricultural pest	cyp301b1	cyp301	others	P450	9	0.867052	0.17341	9	1.93966	0.387931
Zhang Y. L. 2012	Zhang Y. L. 2012.4	buprofezin	Buprofezin	Laodelphax striatellus	Laodelphax	Agricultural pest	cyp302a1	cyp302	others	P450	9	0.780347	0.520231	9	1.16379	0.775862
Zhang Y. L. 2012	Zhang Y. L. 2012.5	buprofezin	Buprofezin	Laodelphax striatellus	Laodelphax	Agricultural pest	cyp303a1	cyp303	others	P450	9	0.867052	0.520231	9	1.93966	0.517241
Zhang Y. L. 2012	Zhang Y. L. 2012.6	buprofezin	Buprofezin	Laodelphax striatellus	Laodelphax	Agricultural pest	cyp304h1v3	cyp304	others	P450	9	0.780347	0.17341	9	1.03448	0.517241
Zhang Y. L. 2012	Zhang Y. L. 2012.7	buprofezin	Buprofezin	Laodelphax striatellus	Laodelphax	Agricultural pest	cyp305	cyp305	others	P450	9	0.867052	0.0867052	9	1.55172	0.12931
Zhang Y. L. 2012	Zhang Y. L. 2012.8	buprofezin	Buprofezin	Laodelphax striatellus	Laodelphax	Agricultural pest	cyp306a2	cyp306	others	P450	9	0.867052	0.0867052	9	1.2931	0.387931
Zhang Y. L. 2012	Zhang Y. L. 2012.9	buprofezin	Buprofezin	Laodelphax striatellus	Laodelphax	Agricultural pest	cyp314a1	cyp314	others	P450	9	0.780347	0.346821	9	1.68103	0.387931
Zhang Y. L. 2012	Zhang Y. L. 2012.10	buprofezin	Buprofezin	Laodelphax striatellus	Laodelphax	Agricultural pest	cyp315a1	cyp315	others	P450	9	0.867052	0.346821	9	1.42241	0.12931
Zhang Y. L. 2012	Zhang Y. L. 2012.11	buprofezin	Buprofezin	Laodelphax striatellus	Laodelphax	Agricultural pest	cyp353	cyp353	others	P450	9	0.867052	0.520231	9	1.42241	0.646552
Zhang Y. L. 2012	Zhang Y. L. 2012.12	buprofezin	Buprofezin	Laodelphax striatellus	Laodelphax	Agricultural pest	cyp4b	cyp4	cyp4	P450	9	0.953757	0.03	9	1.16379	0.517241
Zhang Y. L. 2012	Zhang Y. L. 2012.13	buprofezin	Buprofezin	Laodelphax striatellus	Laodelphax	Agricultural pest	cyp4dc1	cyp4	cyp4	P450	9	1.04046	0.260116	9	1.2931	0.387931
Zhang Y. L. 2012	Zhang Y. L. 2012.14	buprofezin	Buprofezin	Laodelphax striatellus	Laodelphax	Agricultural pest	cyp4c	cyp4	cyp4	P450	9	0.780347	0.260116	9	0.905172	0.387931
Zhang Y. L. 2012	Zhang Y. L. 2012.15	buprofezin	Buprofezin	Laodelphax striatellus	Laodelphax	Agricultural pest	cyp4c61	cyp4	cyp4	P450	9	0.953757	0.0867052	9	2.06897	0.12931
Zhang Y. L. 2012	Zhang Y. L. 2012.16	buprofezin	Buprofezin	Laodelphax striatellus	Laodelphax	Agricultural pest	cyp4c62	cyp4	cyp4	P450	9	0.953757	0.17341	9	1.68103	0.387931
Zhang Y. L. 2012	Zhang Y. L. 2012.17	buprofezin	Buprofezin	Laodelphax striatellus	Laodelphax	Agricultural pest	cyp4dd1v2	cyp4	cyp4	P450	9	0.867052	0.17341	9	1.03448	0.387931
Zhang Y. L. 2012	Zhang Y. L. 2012.18	buprofezin	Buprofezin	Laodelphax striatellus	Laodelphax	Agricultural pest	cyp4de1	cyp4	cyp4	P450	9	0.867052	0.17341	9	1.81034	1.03448
Zhang Y. L. 2012	Zhang Y. L. 2012.19	buprofezin	Buprofezin	Laodelphax striatellus	Laodelphax	Agricultural pest	cyp4g	cyp4	cyp4	P450	9	0.780347	0.606936	9	1.42241	1.03448
Zhang Y. L. 2012	Zhang Y. L. 2012.20	buprofezin	Buprofezin	Laodelphax striatellus	Laodelphax	Agricultural pest	cyp4u	cyp4	cyp4	P450	9	0.780347	0.520231	9	1.42241	0.258621
Zhang Y. L. 2012	Zhang Y. L. 2012.21	buprofezin	Buprofezin	Laodelphax striatellus	Laodelphax	Agricultural pest	cyp404b2	cyp404	others	P450	9	0.953757	0.346821	9	0.775862	0.517241
Zhang Y. L. 2012	Zhang Y. L. 2012.22	buprofezin	Buprofezin	Laodelphax striatellus	Laodelphax	Agricultural pest	cyp417a2	cyp417	others	P450	9	0.953757	0.346821	9	1.03448	0.12931
Zhang Y. L. 2012	Zhang Y. L. 2012.23	buprofezin	Buprofezin	Laodelphax striatellus	Laodelphax	Agricultural pest	cyp417b1	cyp417	others	P450	9	0.867052	0.17341	9	1.2931	0.258621
Zhang Y. L. 2012	Zhang Y. L. 2012.24	buprofezin	Buprofezin	Laodelphax striatellus	Laodelphax	Agricultural pest	cyp418a	cyp418	others	P450	9	0.780347	0.433526	9	1.42241	0.517241
Zhang Y. L. 2012	Zhang Y. L. 2012.25	buprofezin	Buprofezin	Laodelphax striatellus	Laodelphax	Agricultural pest	cyp418a1	cyp418	others	P450	9	0.780347	0.433526	9	1.03448	0.387931
Zhang Y. L. 2012	Zhang Y. L. 2012.26	buprofezin	Buprofezin	Laodelphax striatellus	Laodelphax	Agricultural pest	cyp419a1v2	cyp419	others	P450	9	0.780347	0.260116	9	1.42241	0.517241
Zhang Y. L. 2012	Zhang Y. L. 2012.27	buprofezin	Buprofezin	Laodelphax striatellus	Laodelphax	Agricultural pest	cyp49	cyp49	others	P450	9	0.953757	0.17341	9	2.19828	0.12931
Zhang Y. L. 2012	Zhang Y. L. 2012.28	buprofezin	Buprofezin	Laodelphax striatellus	Laodelphax	Agricultural pest	cyp6	cyp6	cyp6	P450	9	0.953757	0.0867052	9	1.2931	0.258621
Zhang Y. L. 2012	Zhang Y. L. 2012.29	buprofezin	Buprofezin	Laodelphax striatellus	Laodelphax	Agricultural pest	cyp6ax	cyp6	cyp6	P450	9	1.04046	0.433526	9	1.2931	1.03448
Zhang Y. L. 2012	Zhang Y. L. 2012.30	buprofezin	Buprofezin	Laodelphax striatellus	Laodelphax	Agricultural pest	cyp6ay3	cyp6	cyp6	P450	9	0.780347	0.346821	9	1.03448	0.12931
Zhang Y. L. 2012	Zhang Y. L. 2012.31	buprofezin	Buprofezin	Laodelphax striatellus	Laodelphax	Agricultural pest	cyp6bd10	cyp6	cyp6	P450	9	0.953757	0.346821	9	1.81034	0.646552
Zhang Y. L. 2012	Zhang Y. L. 2012.32	buprofezin	Buprofezin	Laodelphax striatellus	Laodelphax	Agricultural pest	cyp6bk	cyp6	cyp6	P450	9	0.867052	0.17341	9	0.905172	0.12931
Zhang Y. L. 2012	Zhang Y. L. 2012.33	buprofezin	Buprofezin	Laodelphax striatellus	Laodelphax	Agricultural pest	cyp6cs1	cyp6	cyp6	P450	9	0.780347	0.433526	9	0.775862	0.517241
Zhang Y. L. 2012	Zhang Y. L. 2012.34	buprofezin	Buprofezin	Laodelphax striatellus	Laodelphax	Agricultural pest	cyp6cs2	cyp6	cyp6	P450	9	0.953757	0.260116	9	2.06897	0.12931
Zhang Y. L. 2012	Zhang Y. L. 2012.35	buprofezin	Buprofezin	Laodelphax striatellus	Laodelphax	Agricultural pest	cyp6cw	cyp6	cyp6	P450	9	0.867052	0.17341	9	22.7586	1.93966
Zhang Y. L. 2012	Zhang Y. L. 2012.36	buprofezin	Buprofezin	Laodelphax striatellus	Laodelphax	Agricultural pest	cyp6cw1	cyp6	cyp6	P450	9	0.867052	0.0867052	9	1.16379	0.12931
Zhang Y. L. 2012	Zhang Y. L. 2012.37	buprofezin	Buprofezin	Laodelphax striatellus	Laodelphax	Agricultural pest	cyp6p	cyp6	cyp6	P450	9	0.867052	0.260116	9	0.775862	0.258621
Zhang Y. L. 2019	Zhang Y. L. 2019.1	chlorpyrifos	Organophosphate	Laodelphax striatellus	Laodelphax	Agricultural pest	gstd1	GST	GST	GST	9	1.04698	0.322148	9	3.86948	1.10557
Zhang Y. L. 2019	Zhang Y. L. 2019.2	chlorpyrifos	Organophosphate	Laodelphax striatellus	Laodelphax	Agricultural pest	gstt1	GST	GST	GST	9	1.04698	0.322148	9	2.0499	0.483685
Zhang Y. L. 2019	Zhang Y. L. 2019.3	chlorpyrifos	Organophosphate	Laodelphax striatellus	Laodelphax	Agricultural pest	gsts2	GST	GST	GST	9	0.993289	0.402685	9	0.368522	0.207294
Zhang Y. L. 2019	Zhang Y. L. 2019.4	chlorpyrifos	Organophosphate	Laodelphax striatellus	Laodelphax	Agricultural pest	cyp4de1u1	cyp4	cyp4	P450	9	0.993289	0.402685	9	8.6833	2.76392
Zhang Y. L. 2019	Zhang Y. L. 2019.5	chlorpyrifos	Organophosphate	Laodelphax striatellus	Laodelphax	Agricultural pest	cyp425b1	cyp425	others	P450	9	1.04698	0.241611	9	4.33013	1.24376
Zhang, Ni. 2016	Zhang, Ni. 2016.1	chlorpyrifos	Organophosphate	Spodoptera litura	Spodoptera	Agricultural pest	gste12-s	GST	GST	GST	9	0.0168539	0.00674157	9	0.047191	0.00674157
Zhang, Ni. 2016	Zhang, Ni. 2016.2	chlorpyrifos	Organophosphate	Spodoptera litura	Spodoptera	Agricultural pest	gste13 -s	GST	GST	GST	9	0.0573034	0.0101124	9	0.094382	0.00337079
Zhang, Ni. 2016	Zhang, Ni. 2016.3	chlorpyrifos	Organophosphate	Spodoptera litura	Spodoptera	Agricultural pest	gsto1-s	GST	GST	GST	9	0.552809	0.0573034	9	1.4764	0.0707865
Zhang, Ni. 2016	Zhang, Ni. 2016.4	chlorpyrifos	Organophosphate	Spodoptera litura	Spodoptera	Agricultural pest	gstd1-s	GST	GST	GST	9	0.114607	0.0101124	9	0.367416	0.0168539
Zhang, Ni. 2016	Zhang, Ni. 2016.5	chlorpyrifos	Organophosphate	Spodoptera litura	Spodoptera	Agricultural pest	gstd3-s	GST	GST	GST	9	0.0134831	0.0101124	9	0.101124	0.0134831
Zhang, Ni. 2016	Zhang, Ni. 2016.6	chlorpyrifos	Organophosphate	Spodoptera litura	Spodoptera	Agricultural pest	gstd4-s	GST	GST	GST	9	0.151685	0.0202247	9	0.252809	0.0168539
Zhang, Ni. 2016	Zhang, Ni. 2016.7	chlorpyrifos	Organophosphate	Spodoptera litura	Spodoptera	Agricultural pest	gstz2-s	GST	GST	GST	9	0.0438202	0.00337079	9	0.0741573	0.00674157
Zhang, Ni. 2016	Zhang, Ni. 2016.8	chlorpyrifos	Organophosphate	Spodoptera litura	Spodoptera	Agricultural pest	gstu1-s	GST	GST	GST	9	0.138202	0.0101124	9	0.266292	0.0404494
Zhang, Y. 2019	Zhang, Y. 2019.1	spinosad	Spinosyns	Musca domestica	Musca	Medical pest	cyp4d4v2	cyp4	cyp4	P450	3	1.19454	0.295572	3	6.82594	4.13801
Zhang, Y. 2019	Zhang, Y. 2019.2	spinosad	Spinosyns	Musca domestica	Musca	Medical pest	cyp4g2	cyp4	cyp4	P450	3	1.27986	0.03	3	1.70648	0.443358
Zhang, Y. 2019	Zhang, Y. 2019.3	spinosad	Spinosyns	Musca domestica	Musca	Medical pest	cyp6a1	cyp6	cyp6	P450	3	1.45051	0.591144	3	15.4437	8.71937
Zhang, Y. 2019	Zhang, Y. 2019.4	spinosad	Spinosyns	Musca domestica	Musca	Medical pest	cyp6a38	cyp6	cyp6	P450	3	1.27986	0.03	3	2.4744	1.0345
Zhang, Y. 2019	Zhang, Y. 2019.5	spinosad	Spinosyns	Musca domestica	Musca	Medical pest	cyp6a5	cyp6	cyp6	P450	3	1.27986	0.295572	3	0.511945	0.295572
Zhang, Y. 2019	Zhang, Y. 2019.6	spinosad	Spinosyns	Musca domestica	Musca	Medical pest	cyp6a5v2	cyp6	cyp6	P450	3	1.45051	0.295572	3	3.66894	0.73893
Zhang, Y. 2019	Zhang, Y. 2019.7	spinosad	Spinosyns	Musca domestica	Musca	Medical pest	cyp6d3	cyp6	cyp6	P450	3	1.45051	0.591144	3	3.83959	2.80793
Zhang, Y. 2019	Zhang, Y. 2019.8	spinosad	Spinosyns	Musca domestica	Musca	Medical pest	cyp6g4	cyp6	cyp6	P450	3	1.02389	0.73893	3	0.682594	0.443358
Zhang, YL. 2017	Zhang, YL. 2017.1	mix-insecticide	mix-insecticide	Laodelphax striatellus	Laodelphax	Agricultural pest	cyp6cw1-s	cyp6	cyp6	P450	9	1.05096	0.573248	9	22.2611	1.52866
Zhang, YL. 2017	Zhang, YL. 2017.2	mix-insecticide	mix-insecticide	Laodelphax striatellus	Laodelphax	Agricultural pest	cyp304h1v3-s	cyp304	others	P450	9	1.01266	0.174051	9	2.23101	0.39557
Zhang, YL. 2017	Zhang, YL. 2017.3	mix-insecticide	mix-insecticide	Laodelphax striatellus	Laodelphax	Agricultural pest	cyp305-s	cyp305	others	P450	9	0.977492	0.59164	9	5.65916	1.44051
Zhang, YL. 2017	Zhang, YL. 2017.4	mix-insecticide	mix-insecticide	Laodelphax striatellus	Laodelphax	Agricultural pest	cyp4b-s	cyp4	cyp4	P450	9	0.538462	0.205128	9	6.23077	0.923077
Zhang, YL. 2017	Zhang, YL. 2017.5	mix-insecticide	mix-insecticide	Laodelphax striatellus	Laodelphax	Agricultural pest	cyp4-s	cyp4	cyp4	P450	9	0.997122	0.0604317	9	0.528777	0.0201439
Zhang, YL. 2017	Zhang, YL. 2017.6	mix-insecticide	mix-insecticide	Laodelphax striatellus	Laodelphax	Agricultural pest	cyp4de1-s	cyp4	cyp4	P450	9	1.00216	0.146043	9	0.36259	0.0302158
Zhang, YL. 2017	Zhang, YL. 2017.7	mix-insecticide	mix-insecticide	Laodelphax striatellus	Laodelphax	Agricultural pest	cyp439a1v3-s	cyp439	others	P450	9	1.00719	0.0201439	9	0.31223	0.0352518
Zhang, YL. 2017	Zhang, YL. 2017.8	mix-insecticide	mix-insecticide	Laodelphax striatellus	Laodelphax	Agricultural pest	cyp4g115-s	cyp4	cyp4	P450	9	1.00719	0.292086	9	0.508633	0.161151
Zhang, YL. 2018	Zhang, YL.2018.1	imidacloprid	Neonicotinoids	Laodelphax striatellus	Laodelphax	Agricultural pest	cyp425b1-s	cyp425	others	P450	9	1.06961	0.183362	9	11.5212	1.28353
Zhang, YL. 2018	Zhang, YL.2018.2	imidacloprid	Neonicotinoids	Laodelphax striatellus	Laodelphax	Agricultural pest	cyp4de1-s	cyp4	cyp4	P450	9	1.03905	1.37521	9	10.6961	14.2105
Zhang, YL. 2018	Zhang, YL.2018.3	imidacloprid	Neonicotinoids	Laodelphax striatellus	Laodelphax	Agricultural pest	cyp4	cyp4	cyp4	P450	9	1.06961	0.458404	9	6.5399	3.02547
Zhang, YL. 2018	Zhang, YL.2018.4	imidacloprid	Neonicotinoids	Laodelphax striatellus	Laodelphax	Agricultural pest	cyp6p-s	cyp6	cyp6	P450	9	1.10017	0.458404	9	5.62309	1.37521
Zhang, YL. 2018	Zhang, YL.2018.5	imidacloprid	Neonicotinoids	Laodelphax striatellus	Laodelphax	Agricultural pest	cyp3115a1-s	cyp3115	others	P450	9	1.06961	0.458404	9	4.82852	2.29202
Zhang, YL. 2018	Zhang, YL.2018.6	imidacloprid	Neonicotinoids	Laodelphax striatellus	Laodelphax	Agricultural pest	cyp302a1-s	cyp302	others	P450	9	1.06961	0.916808	9	3.88115	1.9253
Zhang, YL. 2018	Zhang, YL.2018.7	imidacloprid	Neonicotinoids	Laodelphax striatellus	Laodelphax	Agricultural pest	cyp303a1-s	cyp303	others	P450	9	1.10017	0.641766	9	3.85059	2.01698
Zhang, YL. 2018	Zhang, YL.2018.8	imidacloprid	Neonicotinoids	Laodelphax striatellus	Laodelphax	Agricultural pest	cyp417b1-s	cyp417	others	P450	9	1.10017	0.458404	9	3.54499	3.75891
Zhang, YL. 2018	Zhang, YL.2018.9	imidacloprid	Neonicotinoids	Laodelphax striatellus	Laodelphax	Agricultural pest	cyp301a1-s	cyp301	others	P450	9	1.06961	0.183362	9	3.48387	0.0916808
Zhang, YL. 2018	Zhang, YL.2018.10	imidacloprid	Neonicotinoids	Laodelphax striatellus	Laodelphax	Agricultural pest	cyp6cw1-s	cyp6	cyp6	P450	9	1.00849	0.825127	9	3.33107	0.183362
Zhang, YL. 2018	Zhang, YL.2018.11	imidacloprid	Neonicotinoids	Laodelphax striatellus	Laodelphax	Agricultural pest	cyp4c-s	cyp4	cyp4	P450	9	1.03905	0.458404	9	3.20883	0.550085
Zhang, YL. 2018	Zhang, YL.2018.12	imidacloprid	Neonicotinoids	Laodelphax striatellus	Laodelphax	Agricultural pest	cyp6cy3-s	cyp6	cyp6	P450	9	1.06961	0.825127	9	3.11715	1.55857
Zhang, YL. 2018	Zhang, YL.2018.13	imidacloprid	Neonicotinoids	Laodelphax striatellus	Laodelphax	Agricultural pest	cyp4g115-s	cyp4	cyp4	P450	9	1.06961	0.641766	9	2.50594	0.641766
Zhang, YL. 2018	Zhang, YL.2018.14	imidacloprid	Neonicotinoids	Laodelphax striatellus	Laodelphax	Agricultural pest	cyp4c62-s	cyp4	cyp4	P450	9	1.03905	0.641766	9	1.61969	0.458404
Zhang, YL. 2018	Zhang, YL.2018.15	imidacloprid	Neonicotinoids	Laodelphax striatellus	Laodelphax	Agricultural pest	cyp304h1v3-s	cyp304	others	P450	9	1.03905	0.825127	9	1.65025	0.550085
Zhang, YL. 2018	Zhang, YL.2018.16	imidacloprid	Neonicotinoids	Laodelphax striatellus	Laodelphax	Agricultural pest	cyp6bd10-s	cyp6	cyp6	P450	9	1.03905	0.275042	9	1.52801	0.366723
Zhang, YL. 2018	Zhang, YL.2018.17	imidacloprid	Neonicotinoids	Laodelphax striatellus	Laodelphax	Agricultural pest	cyp4dd1v2-s	cyp4	cyp4	P450	9	1.00849	0.733447	9	0.611205	0.275042
Zhang, YL. 2018	Zhang, YL.2018.18	imidacloprid	Neonicotinoids	Laodelphax striatellus	Laodelphax	Agricultural pest	cyp15g1-s	cyp15	others	P450	9	1.06961	0.550085	9	0.580645	0.275042
Zhang, YL. 2018	Zhang, YL.2018.19	imidacloprid	Neonicotinoids	Laodelphax striatellus	Laodelphax	Agricultural pest	cyp4g76-s	cyp4	cyp4	P450	9	1.06961	0.550085	9	0.611205	0.0916808
Zhang, YL. 2018	Zhang, YL.2018.20	imidacloprid	Neonicotinoids	Laodelphax striatellus	Laodelphax	Agricultural pest	cyp439b1-s	cyp439	others	P450	9	1.00849	1.00849	9	0.519525	0.0916808
Zhang, YL. 2018	Zhang, YL.2018.21	imidacloprid	Neonicotinoids	Laodelphax striatellus	Laodelphax	Agricultural pest	cyp419a1v2-s	cyp419	others	P450	9	1.03905	0.916808	9	0.519525	0.183362
Zhang, YL. 2018	Zhang, YL.2018.22	imidacloprid	Neonicotinoids	Laodelphax striatellus	Laodelphax	Agricultural pest	cyp4ce2-s	cyp4	cyp4	P450	9	1.06961	0.0916808	9	0.458404	0.0916808
Zhang, YL. 2018	Zhang, YL.2018.23	imidacloprid	Neonicotinoids	Laodelphax striatellus	Laodelphax	Agricultural pest	cyp439a1v3-s	cyp439	others	P450	9	1.03905	1.10017	9	0.152801	0.275042
Zhang, YL. 2018	Zhang, YL.2018.24	imidacloprid	Neonicotinoids	Laodelphax striatellus	Laodelphax	Agricultural pest	cyp6bk-s	cyp6	cyp6	P450	9	1.00849	0.550085	9	0.213922	0.0916808
Zhen, C. A. 2018	Zhen, C. A. 2018	lambda-cyhalothrin	Pyrethroid	Apolygus lucorum	Apolygus	Agricultural pest	cyp6x2	cyp6	cyp6	P450	9	1.31048	0.907258	9	20.7661	17.5403
Zhu, F. 2008	Zhu, F. 2008.1	pyrethroid	Pyrethroid	Musca domestica	Musca	Medical pest	cyp6a5	cyp6	cyp6	P450	3			3	1.05882	0.174661	0.0571584
Zhu, F. 2008	Zhu, F. 2008.2	pyrethroid	Pyrethroid	Musca domestica	Musca	Medical pest	cyp6a5v2	cyp6	cyp6	P450	3			3	788.221	250	6.66978
Zhu, F. 2008. IMB	Zhu, F. 2008.IMB.1	Pyrethroid	Pyrethroid	Musca domestica	Musca	Medical pest	cyp6a36	cyp6	cyp6	P450	3	0.916988	0.0501559	3	3.32046	0.769057
References
Ali, E., Mao, K., Liao, X., Jin, R., and Li, J. (2019). Cross-resistance and biochemical characterization of buprofezin resistance it in the white-backed planthopper, Sogatella furcifera (Horvath). Pestic Biochem Phys. 158, 47–53. doi:10.1016/j.pestbp.2019.04.008.
Alon, M., Alon, F., Nauen, R., and Morin, S. (2008) Organophosphates’ resistance in the B-biotype of Bemisia tabaci (Hemiptera: Aleyrodidae) is associated with a point mutation in an ace1-type acetylcholinesterase and overexpression of carboxylesterase. Insect Biochem. Mol. Biol. 38:940–949. doi:10.1016/j.ibmb.2008.07.007.
Arouri, R., Goff, G. L., Hemden, H., Navarro‐Llopis, V., M’saad, M., Castañera, P., et al. (2015) Resistance to lambda-cyhalothrin in Spanish field populations of Ceratitis capitata and metabolic resistance mediated by P450 in a resistant strain. Pest Manag. Sci. 71:1281–1291. doi:10.1002/ps.3924.
Baek, J. H., Clark, J. M., and Lee, S. H. (2010) Cross-strain comparison of cypermethrin-induced cytochrome P450 transcription under different induction conditions in diamondback moth. Pestic Biochem Phys 96:43–50. doi:10.1016/j.pestbp.2009.08.014.
Bao, H., Gao, H., Zhang, Y., Fan, D., Fang, J., and Liu, Z. (2016). The roles of CYP6AY1 and CYP6ER1 in imidacloprid resistance in the brown planthopper: Expression levels and detoxification efficiency. Pestic Biochem Phys. 129, 70–74. doi:10.1016/j.pestbp.2015.10.020.
Bariami, V., Jones, C. M., Poupardin, R., Vontas, J., and Ranson, H. (2012) Gene amplification, ABC transporters and cytochrome P450s: unraveling the molecular basis of pyrethroid resistance in the Dengue vector, Aedes aegypti. PLoS Negl Trop Dis 6:. doi:10.1371/journal.pntd.0001692.
Bass, C., Carvalho, R. A., Oliphant, L., Puinean, A. M., Field, L. M., Nauen, R., et al. (2011) Overexpression of a cytochrome P450 monooxygenase, CYP6ER1, is associated with resistance to imidacloprid in the brown planthopper, Nilaparvata lugens. Insect Biochem. Mol.20:763–773. doi:10.1111/j.1365-2583.2011.01105.x.
Bautista, M. A. M., Bhandary, B., Wijeratne, A. J., Michel, A. P., Hoy, C. W., and Mittapalli, O. (2015) Evidence for trade-offs in detoxification and chemosensation gene signatures in Plutella xylostella. Pest Manag. Sci. 71:423–432. doi:10.1002/ps.3822.
Bautista, M. A. M, Tanaka, T., and Miyata, T. (2007). Identification of permethrin-inducible cytochrome P450s from the diamondback moth, Plutella xylostella (L.) and the possibility of involvement in permethrin resistance. Pestic Biochem Phys. 87, 85–93. doi:10.1016/j.pestbp.2006.06.004.
Brun‐Barale, A., Héma, O., Martin, T., Suraporn, S., Audant, P., Sezutsu, H., et al. (2010) Multiple P450 genes overexpressed in deltamethrin-resistant strains of Helicoverpa armigera. Pest Manag. Sci. 66:900–909. doi:10.1002/ps.1960.
Cao, C.-W., Zhang, J., Gao, X.-W., Liang, P., and Guo, H.-L. (2008) Overexpression of carboxylesterase gene associated with organophosphorous insecticide resistance in cotton aphids, Aphis gossypii (Glover). Pestic Biochem Phys. 90:175–180. doi:10.1016/j.pestbp.2007.11.004.
Chen, N., Pei, X.-J., Li, S., Fan, Y.-L., and Liu, T.-X. (2020) Involvement of integument-rich CYP4G19 in hydrocarbon biosynthesis and cuticular penetration resistance in Blattella germanica (L.). Pest Manag. Sci. 76:215–226. doi:10.1002/ps.5499.
Cifuentes, D., Chynoweth, R., Guillén, J., De La Rúa, P., and Bielza, P. (2012) Novel cytochrome P450 genes, CYP6EB1 and CYP6EC1, are over-expressed in Acrinathrin-resistant Frankliniella occidentalis (Thysanoptera: Thripidae). J. Econ. Entomol. 105:1006–1018. doi:10.1603/EC11335.
Delannay, C., Goindin, D., Kellaou, K., Ramdini, C., Gustave, J., and Vega-Rúa, A. (2018) Multiple insecticide resistance in Culex quinquefasciatus populations from Guadeloupe (French West Indies) and associated mechanisms. PLoS One 13.6: e0199615. doi:10.1371/journal.pone.0199615.
Ding, Z., Wen, Y., Yang, B., Zhang, Y., Liu, S., Liu, Z., et al. (2013). Biochemical mechanisms of imidacloprid resistance in Nilaparvata lugens: Over-expression of cytochrome P450 CYP6AY1. Insect Biochem. Mol. Biol 43, 1021–1027. doi:10.1016/j.ibmb.2013.08.005.
Djègbè, I., Agossa, F. R., Jones, C. M., Poupardin, R., Cornelie, S., Akogbéto, M., et al. (2014) Molecular characterization of DDT resistance in Anopheles gambiae from Benin. Parasites Vectors 7:409. doi:10.1186/1756-3305-7-409.
Edi, C. V., Djogbénou, L., Jenkins, A. M., Regna, K., Muskavitch, M. A. T., Poupardin, R., et al. (2014) CYP6 P450 enzymes and ACE-1 duplication produce extreme and multiple insecticide resistance in the malaria mosquito Anopheles gambiae. PLoS Genet. 10.3:e1004236. doi:10.1371/journal.pgen.1004236.
Elzaki, M. E. A, Zhang, W., and Han, Z. (2015). Cytochrome P450 CYP4DE1 and CYP6CW3v2 contribute to ethiprole resistance in Laodelphax striatellus (Fallen). Insect Biochem. Mol. Biol 24, 368–376. doi:10.1111/imb.12164.
Elzaki, M. E. A., Zhang, W., Feng, A., Qiou, X., Zhao, W., and Han, Z. (2016) Constitutive overexpression of cytochrome P450 associated with imidacloprid resistance in Laodelphax striatellus (Fallén). Pest Manag. Sci. 72:1051–1058. doi:10.1002/ps.4155.
Elzaki, M. E. A., Pu, J., Zhu, Y., Zhang, W., Sun, H., Wu, M., et al. (2018) Cross-resistance among common insecticides and its possible mechanism in Laodelphax striatellus Fallén (Hemiptera: Delphacidae). Orient. Insects 52:2–15. doi:10.1080/00305316.2017.1316784.
Feng, X., Li, M., and Liu, N. (2018) Carboxylesterase genes in pyrethroid resistant house flies, Musca domestica. Insect Biochem. Mol. Biol. 92:30–39. doi:10.1016/j.ibmb.2017.11.007.
Gao, X., Yang, J., Xu, B., Xie, W., Wang, S., Zhang, Y., et al. (2016) Identification and characterization of the gene CYP340W1 from Plutella xylostella and its possible involvement in resistance to abamectin. Int. J. Mol. Sci. 17:274. doi:10.3390/ijms17030274.
Goindin, D., Delannay, C., Gelasse, A., Ramdini, C., Gaude, T., Faucon, F., et al. (2017) Levels of insecticide resistance to deltamethrin, malathion, and temephos, and associated mechanisms in Aedes aegypti mosquitoes from the Guadeloupe and Saint Martin islands (French West Indies). Infect. Dis. Poverty. 6:UNSP 38. doi:10.1186/s40249-017-0254-x.
Grosso, C. G., Blariza, M. J., Mougabure-Cueto, G., Picollo, M. I., and García, B. A. (2016) Identification of three cytochrome P450 genes in the Chagas’ disease vector Triatoma infestans: Expression analysis in deltamethrin susceptible and resistant populations. Infect. Genet. Evol. 44:459–470. doi:10.1016/j.meegid.2016.07.027.
Han, J., Li, G., Wan, P., Zhu, T., and Meng, Q. (2016). Identification of glutathione S-transferase genes in Leptinotarsa decemlineata and their expression patterns under stress of three insecticides. Pestic Biochem Phys. 133, 26–34. doi:10.1016/j.pestbp.2016.03.008.
Irving, H., Riveron, J. M., Ibrahim, S. S., Lobo, N. F., and Wondji, C. S. (2012) Positional cloning of rp2 QTL associates the P450 genes CYP6Z1, CYP6Z3 and CYP6M7 with pyrethroid resistance in the malaria vector Anopheles funestus. Heredity 109:383–392. doi:10.1038/hdy.2012.53.
Jin, R., Mao, K., Liao, X., Xu, P., Li, Z., Ali, E., et al. (2019) Overexpression of CYP6ER1 associated with clothianidin resistance in Nilaparvata lugens (Stål). Pestic Biochem Physiol 154:39–45. doi:10.1016/j.pestbp.2018.12.008.
Jones, C. M., Haji, K. A., Khatib, B. O., Bagi, J., Mcha, J., Devine, G. J., et al. (2013) The dynamics of pyrethroid resistance in Anopheles arabiensis from Zanzibar and an assessment of the underlying genetic basis. Parasites Vectors 6:343. doi:10.1186/1756-3305-6-343.
Kaplanoglu, E., Chapman, P., Scott, I. M., and Donly, C. (2017) Overexpression of a cytochrome P450 and a UDP-glycosyltransferase is associated with imidacloprid resistance in the Colorado potato beetle, Leptinotarsa decemlineata. Sci. Rep. 7:1762. doi:10.1038/s41598-017-01961-4.
Karunker, I., Benting, J., Lueke, B., Ponge, T., Nauen, R., Roditakis, E., et al. (2008) Over-expression of cytochrome P450 CYP6CM1 is associated with high resistance to imidacloprid in the B and Q biotypes of Bemisia tabaci (Hemiptera : Aleyrodidae). Insect Biochem. Mol. Biol. 38:634–644. doi:10.1016/j.ibmb.2008.03.008.
Komagata, O., Kasai, S., and Tomita, T. (2010) Overexpression of cytochrome P450 genes in pyrethroid-resistant Culex quinquefasciatus. Insect Biochem. Mol. Biol. 40:146–152. doi:10.1016/j.ibmb.2010.01.006.
Li, X., Li, R., Zhu, B., Gao, X., and Liang, P. (2018) Overexpression of cytochrome P450 CYP6BG1 may contribute to chlorantraniliprole resistance in Plutella xylostella (L.). Pest Manag. Sci. 74:1386–1393. doi:10.1002/ps.4816.
Liu, N., Li, T., Reid, W. R., Yang, T., and Zhang, L. (2011) Multiple cytochrome P450 genes: their constitutive overexpression and permethrin induction in insecticide resistant mosquitoes, Culex quinquefasciatus. PLoS One 6:e23403. doi:10.1371/journal.pone.0023403.
Lumjuan, N., McCarroll, L., Prapanthadara, L., Hemingway, J., and Ranson, H. (2005). Elevated activity of an Epsilon class glutathione transferase confers DDT resistance in the dengue vector, Aedes aegypti. Insect Biochem. Mol. Biol 35, 861–871. doi:10.1016/j.ibmb.2005.03.008.
Lv, Y., Lei, Z., Hong, S., Wang, W., Zhang, D., Zhou, D., et al. (2015) Venom allergen 5 is associated with deltamethrin resistance in Culex pipiens pallens (Diptera: Culicidae). J. Med. Entomol. 52:672–682. doi:10.1093/jme/tjv059.
Ma, K., Tang, Q., Zhang, B., Liang, P., Wang, B., and Gao, X. (2019) Overexpression of multiple cytochrome P450 genes associated with sulfoxaflor resistance in Aphis gossypii Glover. Pestic Biochem Phys 157:204–210. doi:10.1016/j.pestbp.2019.03.021
Muthusamy, R., and Shivakumar, M. S. (2015) Resistance selection and molecular mechanisms of cypermethrin resistance in red hairy caterpillar (Amsacta albistriga walker). Pestic Biochem Phys 117:54–61. doi:10.1016/j.pestbp.2014.10.009.
Pan, Y., Guo, H., and Gao, X. (2009) Carboxylesterase activity, cDNA sequence, and gene expression in malathion susceptible and resistant strains of the cotton aphid, Aphis gossypii. Comp. Biochem. Physiol. 152:266–270. doi:10.1016/j.cbpb.2008.12.002.
Pan, Y, Shang, Q., Fang, K., Zhang, J., and Xi, J. (2010). Down-regulated transcriptional level of Ace1 combined with mutations in Ace1 and Ace2 of Aphis gossypii are related with omethoate resistance. Chem. Biol. Interact 188, 553–557. doi:10.1016/j.cbi.2010.07.022.
Pan, Y., Chai, P., Zheng, C., Xu, H., Wu, Y., Gao, X., et al. (2018). Contribution of cytochrome P450 monooxygenase CYP380C6 to spirotetramat resistance in Aphis gossypii Glover. Pestic Biochem Phys. 148, 182–189. doi:10.1016/j.pestbp.2018.04.015.
Pang, R., Li, Y., Dong, Y., Liang, Z., Zhang, Y., and Zhang, W. (2014) Identification of promoter polymorphisms in the cytochrome P450 CYP6AY1 linked with insecticide resistance in the brown planthopper, Nilaparvata lugens. Insect Mol. Biol. 23:768–778. doi:10.1111/imb.12121.
Puinean, A., Foster, S., Oliphant, L., Denholm, I., Field, L., Millar, N., et al. (2010). Amplification of a Cytochrome P450 Gene Is Associated with Resistance to Neonicotinoid Insecticides in the Aphid Myzus persicae. PLoS Genet. 6. doi:10.1371/journal.pgen.1000999.
Reid, W. R., Sun, H., Becnel, J. J., Clark, A. G., and Scott, J. G. (2019) Overexpression of a glutathione S-transferase (Mdgst) and a galactosyltransferase-like gene (Mdgt1) is responsible for imidacloprid resistance in house flies. Pest Manag. Sci. 75:37–44. doi:10.1002/ps.5125,
Riveron, J., Ibrahim, S., Chanda, E., Mzilahowa, T., Cuamba, N., Irving, H., et al. (2014). The highly polymorphic CYP6M7 cytochrome P450 gene partners with the directionally selected CYP6P9a and CYP6P9b genes to expand the pyrethroid resistance front in the malaria vector Anopheles funestus in Africa. BMC Genet. 15. doi:10.1186/1471-2164-15-817.
Riveron, J., Irving, H., Ndula, M., Barnes, K., Ibrahim, S., Paine, M., et al. (2013). Directionally selected cytochrome P450 alleles are driving the spread of pyrethroid resistance in the major malaria vector Anopheles funestus. Proc Natl Acad Sci U S A 110, 252–257. doi:10.1073/pnas.1216705110.
Smith, L. B., Tyagi, R., Kasai, S., and Scott, J. G. (2018) CYP-mediated permethrin resistance in Aedes aegypti and evidence for trans-regulation. PLOS Negl. Trop. Dis. 12:e000693. Doi:10.1371/journal.pntd.0006933,
Sonoda, S. (2010). Molecular analysis of pyrethroid resistance conferred by target insensitivity and increased metabolic detoxification in Plutella xylostella. Pest Manag. Sci. 66, 572–575. Doi:10.1002/ps.1918.
Sun, X., Gong, Y., Ali, S., and Hou, M. (2018) Mechanisms of resistance to thiamethoxam and dinotefuran compared to imidacloprid in the brown planthopper: Roles of cytochrome P450 monooxygenase and a P450 gene CYP6ER1. Pestic Biochem Physiol 150:17–26. doi:10.1016/j.pestbp.2018.06.014.
Tchigossou, G., Djouaka, R., Akoton, R., Riveron, J. M., Irving, H., Atoyebi, S., et al. (2018) Molecular basis of permethrin and DDT resistance in an Anopheles funestus population from Benin. Parasites Vectors 11:602. doi:10.1186/s13071-018-3115-y.
Tian, F., Li, C., Wang, Z., Liu, J., and Zeng, X. (2019). Identification of detoxification genes in imidacloprid-resistant Asian citrus psyllid (Hemiptera: Lividae) and their expression patterns under stress of eight insecticides. Pest Manag. Sci. 75, 1400–1410. doi:10.1002/ps.5260.
Wan, H., Liu, Y., Li, M., Zhu, S., Li, X., Pittendrigh, B. R., et al. (2014) Nrf2/Maf-binding-site-containing functional Cyp6a2 allele is associated with DDT resistance in Drosophila melanogaster. Pest Manag. Sci. 70:1048–1058. doi:10.1002/ps.3645.
Wang, K., Zhang, M., Huang, Y., Yang, Z., Su, S., and Chen, M. (2018). Characterisation of imidacloprid resistance in the bird cherry-oat aphid, Rhopalosiphum padi, a serious pest on wheat crops. Pest Manag. Sci. 74, 1457–1465. doi:10.1002/ps.4834.
Wang, Z.-G., Jiang, S.-S., Mota-Sanchez, D., Wang, W., Li, X.-R., Gao, Y.-L., et al. (2019) Cytochrome P450-mediated λ-cyhalothrin-resistance in a field strain of Helicoverpa armigera from northeast china. J. Agric. Food Chem. 67:3546–3553. doi:10.1021/acs.jafc.8b07308.
Wee, C. W., Lee, S. F., Robin, C., and Heckel, D. G. (2008) Identification of candidate genes for fenvalerate resistance in Helicoverpa armigera using cDNA-AFLP. Insect Mol. Biol. 17:351–360. doi:10.1111/j.1365-2583.2008.00809.x.
Williams, J., Flood, L., Praulins, G., Ingham, V. A., Morgan, J., Lees, R. S., et al. (2019) Characterisation of Anopheles strains used for laboratory screening of new vector control products. Parasites Vectors 12:522. doi:10.1186/s13071-019-3774-3.
Xu, L., Wu, M., and Han, Z. (2013) Overexpression of multiple detoxification genes in Deltamethrin resistant Laodelphax striatellus (Hemiptera: Delphacidae) in China. PLoS One 8:. doi:10.1371/journal.pone.0079443.
Xu, L., Wu, M., and Han, Z. (2014). Biochemical and molecular characterisation and cross-resistance in field and laboratory chlorpyrifos-resistant strains of Laodelphax striatellus (Hemiptera: Delphacidae) from eastern China. Pest Manag. Sci. 70, 1118–1129. doi:10.1002/ps.3657.
Xu, L., Li, D., Qin, J., Zhao, W., and Qiu, L. (2016) Over-expression of multiple cytochrome P450 genes in fenvalerate-resistant field strains of Helicoverpa armigera from north of China. Pestic Biochem Phys 132:53–58. doi:10.1016/j.pestbp.2016.01.003
Xu, N., Sun, X. H., Liu, Z.-H., Xu, Y., Sun, Y., Zhou, D., et al. (2019) Identification and classification of differentially expressed genes in pyrethroid-resistant Culex pipiens pallens. Mol. Genet. Genom. 294:861–873. doi:10.1007/s00438-018-1521-7.
Zhang, Y., Han, Y., Liu, B., Yang, Q., Guo, H., Liu, Z., et al. (2012) Overexpression of a P450 gene (CYP6CW1) in buprofezin-resistant Laodelphax striatellus (Fallen). Pestic Biochem Phys 104:277–282. doi:10.1016/j.pestbp.2012.10.002.
Zhang, Y., Ma, X., Han, Y., Wang, L., Liu, Z., Guo, H., et al. (2019a) Transcript-level analysis of detoxification gene mutation-mediated chlorpyrifos resistance in Laodelphax striatellus (Hemiptera: Delphacidae). J. Econ. Entomol. 112:1285–1291. doi:10.1093/jee/toy411.
Zhang, N., Liu, J., Chen, S.-N., Huang, L.-H., Feng, Q.-L., and Zheng, S.-C. (2016). Expression profiles of glutathione S-transferase superfamily in Spodoptera litura tolerated to sublethal doses of chlorpyrifos. Insect Sci. 23, 675–687. doi:10.1111/1744-7917.12202.
Zhang, Y., Wang, Y., Ma, Z., Zhai, D., Gao, X., and Shi, X. (2019b) Cytochrome P450 monooxygenases-mediated sex-differential spinosad resistance in house flies Musca domestica (Diptera: Muscidae). Pestic Biochem Phys 157:178-185. doi:10.1016/j.pestbp.2019.03.024.
Zhang, Y., Han, Y., Liu, B., Yang, Q., Guo, H., Liu, Z., et al. (2017). Resistance monitoring and cross-resistance role of CYP6CW1 between buprofezin and pymetrozine in field populations of Laodelphax striatellus (Fallen). Sci. Rep 7. doi:10.1038/s41598-017-15294-9.
Zhang, Y., Liu, B., Zhang, Z., Wang, L., Guo, H., Li, Z., et al. (2018). Differential Expression of P450 Genes and nAChR Subunits Associated With Imidacloprid Resistance in Laodelphax striatellus (Hemiptera: Delphacidae). J. Econ. Entomol 111, 1382–1387. doi:10.1093/jee/toy051.
Zhen, C., Tan, Y., Miao, L., Wu, J., and Gao, X. (2018) Overexpression of cytochrome P450s in a lambda-cyhalothrin resistant population of Apolygus lucorum (Meyer-Dür). PLoS One 13:. doi:10.1371/journal.pone.0198671.
Zhu, F., and Liu, N. (2008) Differential expression of CYP6A5 and CYP6A5v2 in pyrethroid-resistant house flies, Musca domestica. Arch. Insect Biochem. Physiol. 67:107–119. doi:10.1002/arch.20225.
Zhu, F., Feng, J. N., Zhang, L., and Liu, N. (2008) Characterization of two novel cytochrome P450 genes in insecticide-resistant house-flies. Insect Mol. Biol. 17:27–37. doi:10.1111/j.1365-2583.2008.00777.x.
