# Supplementary material for: A New Method to Address the Importance of Detoxified Enzyme in Insecticide Resistance – Meta-Analysis
Source: Front Physiol. 2022 Mar 2;13:818531. doi: 10.3389/fphys.2022.818531 (PMC8924616; doi:10.3389/fphys.2022.818531)
Supplement: Supplementary Table 2 — Effect sizes for subgroups. [file Table_2.xlsx]

## Sheet: S4 Table of subgroup effect siz
	Subgroup types	Effect size	95% ConfidenceInterval	P value	Linear scale effect size	Linear scale 95% Confidence Interval
	unweighted meta-analysis	0.597	0.500 - 0.694	0	1.816	1.649 - 2.001
	weighted meta-analysis	0.405	0.297 - 0.512	0	1.5	1.346 - 1.669
Gene Family	Esterase	1.24	0.779 - 1.701	1.33644e-07	3.457	2.18 - 5.481
	GST	0.678	0.432 - 0.924	6.4329e-08	1.97	1.541 - 2.519
	P450	0.546	0.439 - 0.654	2.30355e-23	1.727	1.551 - 1.923
Insecticide Classes	Avermectins	0.097	-0.659 - 0.853	0.801837	1.102	0.517 - 2.346
	Buprofezin	0.433	0.171 - 0.696	0.0012087	1.542	1.186 - 2.005
	Carbamates	1.414	0.345 - 2.483	0.00953588	4.112	1.412 - 11.975
	DDT	0.936	-0.04 - 1.912	0.0601804	2.549	0.961 - 6.764
	Diamides	0.677	-0.079 - 1.433	0.0792276	1.968	0.924 - 4.19
	mix-insecticide	0.965	0.633 - 1.296	1.17285e-08	2.624	1.884 - 3.655
	Neonicotinoids	0.472	0.282 - 0.662	1.16071e-06	1.603	1.325 - 1.939
	Organochlorines	0.324	-0.211 - 0.858	0.235037	1.382	0.81 - 2.359
	Organophosphate	0.988	0.467 - 1.51	0.000204599	2.686	1.595 - 4.526
	Phenlypyrazoles	-0.319	-0.59 - -0.048	0.0208321	0.727	0.554 - 0.953
	Pyrethroid	1.209	1.039 - 1.379	5.23127e-44	3.35	2.825 - 3.972
	Spinosyns	0.704	-0.141 - 1.549	0.102357	2.023	0.869 - 4.709
	Sulfoxaflor	0.199	-0.252 - 0.651	0.387249	1.221	0.777 - 1.917
	Tetronic	-0.267	-0.677 - 0.143	0.201676	0.766	0.508 - 1.154
Genus	Aedes	1.557	1.081 - 2.033	1.43456e-10	4.744	2.947 - 7.634
	Amsacta	0.674	-0.672 - 2.02	0.326227	1.962	0.511 - 7.539
	Anopheles	1.385	1.045 - 1.725	1.4508e-15	3.993	2.842 - 5.611
	Aphis	0.007	-0.278 - 0.292	0.961887	1.007	0.757 - 1.339
	Apolygus	2.763	0.432 - 5.094	0.0201813	15.846	1.54 - 163.058
	Bemisia	-0.078	-0.751 - 0.595	0.819943	0.925	0.472 - 1.813
	Blattella	0.982	-1.349 - 3.313	0.408996	2.67	0.259 - 27.473
	Ceratitis	2.923	0.592 - 5.254	0.0139838	18.6	1.808 - 191.395
	Culex	0.673	0.267 - 1.079	0.00115704	1.96	1.306 - 2.94
	Diaphorine	1.139	0.713 - 1.565	1.56231e-07	3.124	2.041 - 4.781
	Drosophila	2.411	1.245 - 3.576	5.03529e-05	11.144	3.474 - 35.748
	Frankliniella	-0.059	-0.836 - 0.718	0.88194	0.943	0.433 - 2.051
	Helicoverpa	2.021	1.621 - 2.421	3.81331e-23	7.547	5.06 - 11.257
	Laodelphax	0.221	0.033 - 0.41	0.0214183	1.248	1.033 - 1.506
	Leptinotarsa	0.536	0.245 - 0.827	0.000312112	1.709	1.277 - 2.287
	Musca	1.639	1.163 - 2.115	1.48369e-11	5.148	3.199 - 8.286
	Nilaparvata	0.207	-0.024 - 0.438	0.0786274	1.23	0.977 - 1.55
	Plutella	0.455	0.096 - 0.815	0.0131012	1.577	1.1 - 2.259
	Rhopalosiphum	1.005	-0.643 - 2.654	0.232015	2.732	0.526 - 14.205
	Sogatella	0.39	0.046 - 0.733	0.0263208	1.476	1.047 - 2.082
	Spodoptera	0.923	0.099 - 1.747	0.0281767	2.517	1.104 - 5.738
	Triatoma	1.273	-0.073 - 2.619	0.0637073	3.573	0.93 - 13.725
Vector	Agricultural pest	0.441	0.337 - 0.545	9.29604e-17	1.554	1.401 - 1.725
	Medical pest	1.279	1.061 - 1.496	1.09631e-30	3.592	2.889 - 4.465
P450 Clade	CYP9	1.54	1.158 - 1.922	2.75849e-15	4.666	3.184 - 6.838
	CYP6	0.775	0.6 - 0.951	4.67266e-18	2.171	1.822 - 2.587
	CYP4	0.311	0.102 - 0.52	0.00350838	1.365	1.108 - 1.682
	CYP12	1.082	-0.69 - 2.854	0.231278	2.951	0.502 - 17.353
	CYP15	0.035	-1.411 - 1.482	0.961856	1.036	0.244 - 4.401
	CYP18	-0.198	-1.145 - 0.749	0.681825	0.82	0.318 - 2.115
	CYP2	1.071	-1.435 - 3.577	0.402152	2.918	0.238 - 35.748
	CYP3	0.077	-2.429 - 2.582	0.951994	1.08	0.088 - 13.23
	CYP301	0.012	-0.744 - 0.767	0.976029	1.012	0.475 - 2.153
	CYP302	0.633	-0.488 - 1.753	0.268477	1.883	0.614 - 5.773
	CYP303	0.541	-0.252 - 1.333	0.18113	1.717	0.777 - 3.792
	CYP304	0.126	-0.63 - 0.881	0.7444	1.134	0.533 - 2.414
	CYP305	0.406	-0.429 - 1.241	0.340569	1.501	0.651 - 3.46
	CYP306	0.35	-0.485 - 1.185	0.411237	1.419	0.616 - 3.272
	CYP307	-0.556	-1.808 - 0.697	0.384725	0.574	0.164 - 2.008
	CYP3085	-0.764	-3.27 - 1.741	0.54995	0.466	0.038 - 5.705
	CYP3092	0.029	-2.477 - 2.535	0.981909	1.029	0.084 - 12.61
	cyp3115	1.507	-0.998 - 4.013	0.238376	4.514	0.369 - 55.3
	CYP314	0.422	-0.525 - 1.369	0.382631	1.525	0.591 - 3.931
	CYP315	-0.163	-1.186 - 0.859	0.754142	0.849	0.305 - 2.362
	CYP319	0.279	-2.227 - 2.784	0.82736	1.322	0.108 - 16.189
	CYP321	1.812	-0.693 - 4.318	0.156264	6.125	0.5 - 75.031
	CYP325	-1.182	-3.687 - 1.324	0.355318	0.307	0.025 - 3.758
	CYP332	2.527	0.755 - 4.299	0.00517826	12.518	2.129 - 73.613
	CYP3323	0.483	-2.023 - 2.988	0.705642	1.621	0.132 - 19.853
	CYP337	0.865	-0.388 - 2.117	0.176166	2.374	0.678 - 8.309
	CYP340	1.498	-1.008 - 4.003	0.241326	4.472	0.365 - 54.781
	CYP353	0.812	-0.023 - 1.647	0.0567296	2.252	0.977 - 5.192
	CYP380	0.13	-0.99 - 1.251	0.819977	1.139	0.371 - 3.492
	CYP404	-0.465	-1.586 - 0.655	0.415746	0.628	0.205 - 1.926
	CYP408	0.287	-1.16 - 1.734	0.697369	1.332	0.314 - 5.661
	CYP417	0.54	-0.183 - 1.263	0.143533	1.716	0.832 - 3.536
	CYP418	0.237	-0.648 - 1.123	0.599272	1.268	0.523 - 3.075
	CYP419	-0.502	-1.622 - 0.619	0.380027	0.605	0.197 - 1.856
	CYP425	0.483	-0.309 - 1.276	0.231913	1.621	0.734 - 3.581
	CYP426	-0.367	-2.139 - 1.404	0.68458	0.693	0.118 - 4.073
	CYP427	-1.112	-2.232 - 0.009	0.0518397	0.329	0.107 - 1.009
	CYP439	-0.098	-0.854 - 0.657	0.798625	0.906	0.426 - 1.929
	CYP49	0.247	-1.2 - 1.693	0.738073	1.28	0.301 - 5.438
	CYP5	0.803	-1.702 - 3.309	0.529828	2.233	0.182 - 27.349
Agricultural Vector Gene Family	Esterase	0.831	0.219 - 1.443	0.00782942	2.295	1.244 - 4.235
	GST	0.545	0.291 - 0.799	2.6448e-05	1.724	1.337 - 2.222
	P450	0.407	0.294 - 0.52	1.69638e-12	1.503	1.342 - 1.683
Medical Vector Gene Family	Esterase	1.677	0.978 - 2.376	2.59141e-06	5.35	2.659 - 10.766
	GST	1.454	0.777 - 2.131	2.55514e-05	4.281	2.175 - 8.426
	P450	1.192	0.922 - 1.461	4.46606e-18	3.292	2.514 - 4.31
