# Supplementary material for: A New Method to Address the Importance of Detoxified Enzyme in Insecticide Resistance – Meta-Analysis
Source: Front Physiol. 2022 Mar 2;13:818531. doi: 10.3389/fphys.2022.818531 (PMC8924616; doi:10.3389/fphys.2022.818531)
Supplement: Supplementary Table 3 — Sensitivity analysis for the unweighted meta-analysis. [file Table_3.XLSX]

## Sheet: Table S3 Sensitivity analysis f
	Estimate coefficients	Confidence Interval	Standard Error	P-value	Q	P-value of Q	I2
Ali, E. 2019 , .1	0.404345	0.299 - 0.51	0.0539494	<0.01	37142.6	<0.01	99.2845
Ali, E. 2019 , .2	0.402276	0.297 - 0.508	0.053901	<0.01	37125.5	<0.01	99.2831
Ali, E. 2019 , .3	0.403735	0.298 - 0.509	0.0539301	<0.01	37142.3	<0.01	99.2842
Ali, E. 2019 , .4	0.406433	0.301 - 0.512	0.053921	<0.01	37126	<0.01	99.2828
Ali, E. 2019 , .5	0.40357	0.298 - 0.509	0.0539385	<0.01	37139.6	<0.01	99.2842
Ali, E. 2019 , .6	0.403456	0.298 - 0.509	0.0539424	<0.01	37132.8	<0.01	99.2841
Ali, E. 2019 , .7	0.403679	0.298 - 0.509	0.0539324	<0.01	37141.8	<0.01	99.2842
Ali, E. 2019 , .8	0.405793	0.3 - 0.511	0.0539294	<0.01	37143.6	<0.01	99.284
Ali, E. 2019 , .9	0.404031	0.298 - 0.51	0.0539413	<0.01	37142.4	<0.01	99.2844
Ali, E. 2019 , .10	0.404499	0.299 - 0.51	0.0539548	<0.01	37141.2	<0.01	99.2842
Ali, E. 2019 , .11	0.405587	0.3 - 0.511	0.0539213	<0.01	37144	<0.01	99.284
Ali, E. 2019 , .12	0.404829	0.299 - 0.511	0.0539538	<0.01	37143.3	<0.01	99.2842
Ali, E. 2019 , .13	0.410712	0.306 - 0.516	0.0536044	<0.01	37029.1	<0.01	99.2742
Ali, E. 2019 , .14	0.405716	0.3 - 0.511	0.0539397	<0.01	37142.9	<0.01	99.2839
Ali, E. 2019 , .15	0.403113	0.297 - 0.509	0.053938	<0.01	37092.6	<0.01	99.2833
Ali, E. 2019 , .16	0.402594	0.297 - 0.508	0.0539186	<0.01	37114.3	<0.01	99.2834
Ali, E. 2019 , .17	0.405429	0.3 - 0.511	0.0539457	<0.01	37144	<0.01	99.2841
Ali, E. 2019 , .18	0.404125	0.298 - 0.51	0.0539524	<0.01	37139	<0.01	99.2843
Ali, E. 2019 , .19	0.405374	0.3 - 0.511	0.0539465	<0.01	37144.1	<0.01	99.2841
Ali, E. 2019 , .20	0.405408	0.3 - 0.511	0.0539432	<0.01	37144.1	<0.01	99.2842
Ali, E. 2019 , .21	0.405178	0.299 - 0.511	0.0539509	<0.01	37144.2	<0.01	99.284
Ali, E. 2019 , .22	0.404059	0.298 - 0.51	0.0539549	<0.01	37123.3	<0.01	99.2835
Ali, E. 2019 , .23	0.406634	0.301 - 0.512	0.0539131	<0.01	37124.2	<0.01	99.2827
Ali, E. 2019 , .24	0.404257	0.299 - 0.51	0.0539541	<0.01	37139	<0.01	99.2842
Ali, E. 2019 , .25	0.403912	0.298 - 0.51	0.053946	<0.01	37140.6	<0.01	99.2844
Ali, E. 2019 , .26	0.401147	0.296 - 0.507	0.0538452	<0.01	37023.5	<0.01	99.281
Ali, E. 2019 , .27	0.402168	0.297 - 0.508	0.0539045	<0.01	36943.6	<0.01	99.2816
Ali, E. 2019 , .28	0.402787	0.297 - 0.508	0.0539265	<0.01	37109.6	<0.01	99.2835
Ali, E. 2019 , .29	0.403054	0.297 - 0.509	0.0539376	<0.01	36934.5	<0.01	99.2808
Ali, E. 2019 , .30	0.403327	0.298 - 0.509	0.053944	<0.01	37066	<0.01	99.2827
Ali, E. 2019 , .31	0.40824	0.303 - 0.514	0.0538214	<0.01	37119.5	<0.01	99.2807
Ali, E. 2019 , .32	0.399623	0.294 - 0.505	0.0537191	<0.01	36741.3	<0.01	99.2769
Ali, E. 2019 , .33	0.403402	0.298 - 0.509	0.0539418	<0.01	37130.9	<0.01	99.284
Ali, E. 2019 , .34	0.403544	0.298 - 0.509	0.0539479	<0.01	37105.8	<0.01	99.2834
Ali, E. 2019 , .35	0.405461	0.3 - 0.511	0.053942	<0.01	37144	<0.01	99.2842
Ali, E. 2019 , .36	0.404797	0.299 - 0.511	0.0539524	<0.01	37143.6	<0.01	99.2843
Ali, E. 2019 , .37	0.406663	0.301 - 0.512	0.0539107	<0.01	37131.3	<0.01	99.283
Ali, E. 2019 , .38	0.404684	0.299 - 0.51	0.0539562	<0.01	37140.4	<0.01	99.2836
Ali, E. 2019 , .39	0.405672	0.3 - 0.511	0.0539406	<0.01	37143.2	<0.01	99.284
Ali, E. 2019 , .40	0.402708	0.297 - 0.508	0.0539213	<0.01	37123.1	<0.01	99.2835
Ali, E. 2019 , .41	0.40648	0.301 - 0.512	0.0539125	<0.01	37140.3	<0.01	99.2834
Ali, E. 2019 , .42	0.404056	0.298 - 0.51	0.0539453	<0.01	37141.9	<0.01	99.2844
Ali, E. 2019 , .43	0.404173	0.298 - 0.51	0.0539416	<0.01	37142.9	<0.01	99.2844
Ali, E. 2019 , .44	0.406089	0.3 - 0.512	0.0539266	<0.01	37142	<0.01	99.2838
Ali, E. 2019 , .45	0.406666	0.301 - 0.512	0.0539084	<0.01	37136.5	<0.01	99.2831
Ali, E. 2019 , .46	0.406606	0.301 - 0.512	0.0539104	<0.01	37137.5	<0.01	99.2832
Alon, M. 2008 ,	0.402658	0.297 - 0.508	0.0538969	<0.01	37139.2	<0.01	99.2833
Arouri, R. 2015 ,	0.399535	0.294 - 0.505	0.053689	<0.01	37111.1	<0.01	99.2772
Baek, J.H. 2010 , .1	0.405834	0.3 - 0.512	0.0539278	<0.01	37143.5	<0.01	99.284
Baek, J.H. 2010 , .2	0.407782	0.302 - 0.513	0.053842	<0.01	37135.3	<0.01	99.2815
Baek, J.H. 2010 , .3	0.411784	0.307 - 0.517	0.0534651	<0.01	37094.1	<0.01	99.2705
Baek, J.H. 2010 , .4	0.406876	0.301 - 0.512	0.0538764	<0.01	37141.6	<0.01	99.2828
Baek, J.H. 2010 , .5	0.410693	0.306 - 0.516	0.0536025	<0.01	37079.6	<0.01	99.2744
Baek, J.H. 2010 , .6	0.405932	0.3 - 0.512	0.0539216	<0.01	37143.4	<0.01	99.2839
Baek, J.H. 2010 , .7	0.40548	0.3 - 0.511	0.0539443	<0.01	37143.9	<0.01	99.2841
Baek, J.H. 2010 , .8	0.405655	0.3 - 0.511	0.0539303	<0.01	37143.9	<0.01	99.2841
Baek, J.H. 2010 , .9	0.405138	0.299 - 0.511	0.0539495	<0.01	37144.2	<0.01	99.2842
Baek, J.H. 2010 , .10	0.406095	0.3 - 0.512	0.0539215	<0.01	37142.8	<0.01	99.2838
Baek, J.H. 2010 , .11	0.405973	0.3 - 0.512	0.0539232	<0.01	37143.2	<0.01	99.2839
Bass, C. 2011 , .1	0.403758	0.298 - 0.509	0.0538653	<0.01	37143.6	<0.01	99.2833
Bass, C. 2011 , .2	0.407097	0.302 - 0.513	0.0538183	<0.01	37141.3	<0.01	99.2818
Bass, C. 2011 , .3	0.409247	0.304 - 0.515	0.0537262	<0.01	37129.3	<0.01	99.2783
Bass, C. 2011 , .4	0.401965	0.296 - 0.507	0.0538277	<0.01	37139.3	<0.01	99.2819
Bass, C. 2011 , .5	0.403581	0.298 - 0.509	0.0538987	<0.01	37143.1	<0.01	99.2837
Bass, C. 2011 , .6	0.404297	0.299 - 0.51	0.0538709	<0.01	37144.1	<0.01	99.2835
Bass, C. 2011 , .7	0.401691	0.296 - 0.507	0.0538259	<0.01	37137.9	<0.01	99.2817
Bass, C. 2011 , .8	0.403566	0.298 - 0.509	0.0539195	<0.01	37142.4	<0.01	99.284
Bass, C. 2011 , .9	0.40212	0.297 - 0.508	0.0538378	<0.01	37139.8	<0.01	99.2822
Bautista, M. A. 2015 , .1	0.402382	0.297 - 0.508	0.0539131	<0.01	37048.5	<0.01	99.2826
Bautista, M. A. 2015 , .2	0.403931	0.298 - 0.51	0.0539537	<0.01	37118.8	<0.01	99.2835
Bautista, M. A. 2015 , .3	0.400951	0.295 - 0.506	0.0538335	<0.01	36690.6	<0.01	99.2793
Bautista, M. A. 2015 , .4	0.408091	0.303 - 0.514	0.0538081	<0.01	37137.2	<0.01	99.2808
Bautista, M. A. 2015 , .5	0.405767	0.3 - 0.511	0.053941	<0.01	37140.3	<0.01	99.2833
Bautista, M. A. 2015 , .6	0.403821	0.298 - 0.51	0.053953	<0.01	37081.6	<0.01	99.2821
Bautista, M. A. 2015 , .7	0.404296	0.299 - 0.51	0.0538267	<0.01	37143.6	<0.01	99.2828
Bautista, M. A. 2015 , .8	0.40498	0.299 - 0.511	0.0539547	<0.01	37143.1	<0.01	99.283
Bautista, M. A. 2015 , .9	0.402162	0.297 - 0.508	0.0539046	<0.01	36809.6	<0.01	99.2805
Bautista, M. A. 2015 , .10	0.40126	0.296 - 0.507	0.0538506	<0.01	37078.3	<0.01	99.2814
Bautista, M. A. 2015 , .11	0.4048	0.299 - 0.511	0.0539544	<0.01	37143	<0.01	99.2841
Bautista, M. A. 2015 , .12	0.4006	0.295 - 0.506	0.0538073	<0.01	36558.4	<0.01	99.2783
Bautista, M. A. 2015 , .13	0.405222	0.299 - 0.511	0.0539518	<0.01	37144.2	<0.01	99.2831
Bautista, MAM. 2007 , .1	0.401676	0.296 - 0.507	0.0538779	<0.01	37044.1	<0.01	99.2819
Bautista, MAM. 2007 , .2	0.402523	0.297 - 0.508	0.0539176	<0.01	37092.5	<0.01	99.2831
Bautista, MAM. 2007 , .3	0.40544	0.3 - 0.511	0.053918	<0.01	37144.1	<0.01	99.284
Bautista, MAM. 2007 , .4	0.404751	0.299 - 0.51	0.05395	<0.01	37143.7	<0.01	99.2844
Bautista, MAM. 2007 , .5	0.40619	0.301 - 0.512	0.0539134	<0.01	37142.9	<0.01	99.2836
Bautista, MAM. 2007 , .6	0.405969	0.3 - 0.512	0.0539353	<0.01	37138.7	<0.01	99.2834
Brun_Barale, A. 2010 , .1	0.402273	0.297 - 0.508	0.0538771	<0.01	37138.2	<0.01	99.2828
Brun_Barale, A. 2010 , .2	0.401466	0.296 - 0.507	0.0538306	<0.01	37135.1	<0.01	99.2816
Brun_Barale, A. 2010 , .3	0.40276	0.297 - 0.508	0.0538741	<0.01	37141.4	<0.01	99.2831
Brun_Barale, A. 2010 , .4	0.400316	0.295 - 0.506	0.0537528	<0.01	37125.9	<0.01	99.2792
Brun_Barale, A. 2010 , .5	0.403341	0.298 - 0.509	0.0539086	<0.01	37142.2	<0.01	99.2838
Brun_Barale, A. 2010 , .6	0.402252	0.297 - 0.508	0.0538791	<0.01	37137.7	<0.01	99.2829
Brun_Barale, A. 2010 , .7	0.404404	0.299 - 0.51	0.0539002	<0.01	37144.1	<0.01	99.2839
Brun_Barale, A. 2010 , .8	0.40449	0.299 - 0.51	0.0538874	<0.01	37144.1	<0.01	99.2837
Brun_Barale, A. 2010 , .9	0.404077	0.298 - 0.51	0.0539018	<0.01	37143.8	<0.01	99.2839
Cao, C. W. 2008 ,	0.401915	0.296 - 0.508	0.0538911	<0.01	37042	<0.01	99.2821
Chen, N. 2020 ,	0.403281	0.298 - 0.509	0.0539288	<0.01	37139.3	<0.01	99.284
Delannay, C. 2018 , .1	0.409736	0.305 - 0.515	0.0536701	<0.01	37129.8	<0.01	99.2769
Delannay, C. 2018 , .2	0.401667	0.296 - 0.507	0.0538627	<0.01	37128.6	<0.01	99.2822
Delannay, C. 2018 , .3	0.40349	0.298 - 0.509	0.0539118	<0.01	37142.5	<0.01	99.2839
Delannay, C. 2018 , .4	0.402185	0.297 - 0.508	0.0538912	<0.01	37131.5	<0.01	99.2829
Delannay, C. 2018 , .5	0.405947	0.3 - 0.512	0.0538912	<0.01	37143.7	<0.01	99.2835
Djc. gbc., Innocent. 2014 , .1	0.402557	0.297 - 0.508	0.0539085	<0.01	37133.3	<0.01	99.2834
Djc. gbc., Innocent. 2014 , .2	0.402492	0.297 - 0.508	0.0539152	<0.01	37107.3	<0.01	99.2832
Edi, C.V. 2014 , .1	0.403137	0.297 - 0.509	0.0539177	<0.01	37140.3	<0.01	99.2839
Edi, C.V. 2014 , .2	0.404015	0.298 - 0.51	0.0538848	<0.01	37143.8	<0.01	99.2836
Edi, C.V. 2014 , .3	0.401654	0.296 - 0.507	0.0538455	<0.01	37135.3	<0.01	99.2819
Edi, C.V. 2014 , .4	0.401479	0.296 - 0.507	0.0538187	<0.01	37136.7	<0.01	99.2814
Edi, C.V. 2014 , .5	0.404131	0.298 - 0.51	0.0539028	<0.01	37143.8	<0.01	99.2839
Elazaki, M.E.A. 2018 , .1	0.40393	0.298 - 0.51	0.0539525	<0.01	37131.1	<0.01	99.284
Elazaki, M.E.A. 2018 , .2	0.403919	0.298 - 0.51	0.0539546	<0.01	36852.4	<0.01	99.2715
Elazaki, M.E.A. 2018 , .3	0.400959	0.295 - 0.506	0.0538343	<0.01	36542.4	<0.01	99.2787
Elazaki, M.E.A. 2018 , .4	0.406486	0.301 - 0.512	0.0539196	<0.01	37116.6	<0.01	99.2823
Elazaki, M.E.A. 2018 , .5	0.40175	0.296 - 0.507	0.0538842	<0.01	36205.8	<0.01	99.2768
Elazaki, M.E.A. 2018 , .6	0.401969	0.296 - 0.508	0.0538934	<0.01	37061.8	<0.01	99.2823
Elazaki, M.E.A. 2018 , .7	0.404045	0.298 - 0.51	0.0539555	<0.01	37087.9	<0.01	99.2815
Elazaki, M.E.A. 2018 , .8	0.403634	0.298 - 0.509	0.0539503	<0.01	37059.2	<0.01	99.2819
Elzaki, MEA. 2015 , .1	0.405891	0.3 - 0.512	0.0539276	<0.01	37143.3	<0.01	99.2839
Elzaki, MEA. 2015 , .2	0.407628	0.302 - 0.513	0.0538602	<0.01	37127.1	<0.01	99.2818
Elzaki, MEA. 2015 , .3	0.407885	0.302 - 0.513	0.0538259	<0.01	37137.4	<0.01	99.2813
Elzaki, MEA. 2015 , .4	0.40755	0.302 - 0.513	0.0538643	<0.01	37128.9	<0.01	99.2819
Elzaki, MEA. 2015 , .5	0.407795	0.302 - 0.513	0.0538523	<0.01	37117.2	<0.01	99.2815
Elzaki, MEA. 2015 , .6	0.408446	0.303 - 0.514	0.0537987	<0.01	37130.1	<0.01	99.2803
Elzaki, MEA. 2015 , .7	0.406331	0.301 - 0.512	0.0539231	<0.01	37136.3	<0.01	99.2833
Elzaki, MEA. 2015 , .8	0.408492	0.303 - 0.514	0.0537752	<0.01	37136.1	<0.01	99.2799
Elzaki, MEA. 2015 , .9	0.401842	0.296 - 0.507	0.053884	<0.01	37102.5	<0.01	99.2824
Elzaki, MEA. 2015 , .10	0.405899	0.3 - 0.512	0.0539334	<0.01	37142.5	<0.01	99.2839
Elzaki, MEA. 2015 , .11	0.406839	0.301 - 0.512	0.0538995	<0.01	37136.7	<0.01	99.283
Elzaki, MEA. 2015 , .12	0.406849	0.301 - 0.512	0.0538874	<0.01	37140.8	<0.01	99.2829
Elzaki, MEA. 2015 , .13	0.408128	0.303 - 0.514	0.0538113	<0.01	37136	<0.01	99.2808
Elzaki, MEA. 2015 , .14	0.399728	0.294 - 0.505	0.0537169	<0.01	37097.6	<0.01	99.2778
Elzaki, MEA. 2015 , .15	0.405955	0.3 - 0.512	0.0539076	<0.01	37143.6	<0.01	99.2837
Elzaki, MEA. 2015 , .16	0.407062	0.301 - 0.513	0.0538942	<0.01	37115.2	<0.01	99.2823
Elzaki, MEA. 2015 , .17	0.406614	0.301 - 0.512	0.0539036	<0.01	37140.7	<0.01	99.2832
Elzaki, MEA. 2015 , .18	0.405621	0.3 - 0.511	0.0539421	<0.01	37143.3	<0.01	99.284
Elzaki, MEA. 2015 , .19	0.407047	0.301 - 0.513	0.0538625	<0.01	37141.4	<0.01	99.2825
Elzaki, MEA. 2015 , .20	0.406809	0.301 - 0.512	0.0539045	<0.01	37129.3	<0.01	99.2828
Elzaki, MEA. 2015 , .21	0.404789	0.299 - 0.511	0.0539487	<0.01	37143.9	<0.01	99.2844
Elzaki, MEA. 2015 , .22	0.40514	0.299 - 0.511	0.0539514	<0.01	37144.2	<0.01	99.284
Elzaki, MEA. 2015 , .23	0.406873	0.301 - 0.513	0.0538998	<0.01	37133.9	<0.01	99.2829
Elzaki, MEA. 2015 , .24	0.406916	0.301 - 0.513	0.0539002	<0.01	37125.2	<0.01	99.2826
Elzaki, MEA. 2015 , .25	0.407977	0.303 - 0.513	0.0538077	<0.01	37138.5	<0.01	99.2809
Elzaki, MEA. 2015 , .26	0.407166	0.302 - 0.513	0.0538314	<0.01	37141.4	<0.01	99.2819
Elzaki, MEA. 2015 , .27	0.406841	0.301 - 0.512	0.0539049	<0.01	37110.4	<0.01	99.2823
Elzaki, MEA. 2015 , .28	0.406724	0.301 - 0.512	0.0538926	<0.01	37141.3	<0.01	99.2831
Elzaki, MEA. 2015 , .29	0.404905	0.299 - 0.511	0.0539545	<0.01	37143.2	<0.01	99.2839
Elzaki, MEA. 2015 , .30	0.407061	0.301 - 0.513	0.0538624	<0.01	37141.3	<0.01	99.2824
Elzaki, MEA. 2015 , .31	0.407264	0.302 - 0.513	0.053875	<0.01	37136.6	<0.01	99.2824
Elzaki, MEA. 2015 , .32	0.406211	0.301 - 0.512	0.0539292	<0.01	37123.8	<0.01	99.2823
Elzaki, MEA. 2015 , .33	0.407023	0.301 - 0.513	0.0538816	<0.01	37139.8	<0.01	99.2827
Elzaki, MEA. 2015 , .34	0.406113	0.3 - 0.512	0.0539315	<0.01	37134.7	<0.01	99.2831
Elzaki, MEA. 2015 , .35	0.407043	0.301 - 0.513	0.0538881	<0.01	37136.8	<0.01	99.2827
Elzaki, MEA. 2015 , .36	0.408162	0.303 - 0.514	0.0538167	<0.01	37133.2	<0.01	99.2808
Elzaki, MEA. 2015 , .37	0.408082	0.303 - 0.514	0.0538331	<0.01	37118	<0.01	99.281
Elzaki, MEA. 2015 , .38	0.406911	0.301 - 0.513	0.0538877	<0.01	37140.1	<0.01	99.2829
Elzaki, MEA. 2015 , .39	0.408068	0.303 - 0.514	0.0538134	<0.01	37136.7	<0.01	99.2809
Elzaki, MEA. 2015 , .40	0.406686	0.301 - 0.512	0.0539102	<0.01	37129.2	<0.01	99.2829
Elzaki, MEA. 2015 , .41	0.408705	0.303 - 0.514	0.0537871	<0.01	37115.1	<0.01	99.2797
Elzaki, MEA. 2015 , .42	0.407203	0.302 - 0.513	0.0538596	<0.01	37140.7	<0.01	99.2823
Elzaki, MEA. 2015 , .43	0.406402	0.301 - 0.512	0.0539203	<0.01	37136.1	<0.01	99.2833
Elzaki, MEA. 2015 , .44	0.407305	0.302 - 0.513	0.0538814	<0.01	37116.2	<0.01	99.2821
Elzaki, MEA. 2015 , .45	0.408211	0.303 - 0.514	0.0538245	<0.01	37115.8	<0.01	99.2807
Elzaki, MEA. 2015 , .46	0.405482	0.3 - 0.511	0.0539445	<0.01	37143.8	<0.01	99.2841
Elzaki, MEA. 2015 , .47	0.405228	0.299 - 0.511	0.0539482	<0.01	37144.2	<0.01	99.2842
Elzaki, MEA. 2015 , .48	0.408359	0.303 - 0.514	0.0538151	<0.01	37108.7	<0.01	99.2804
Elzaki, MEA. 2015 , .49	0.408009	0.302 - 0.514	0.0538353	<0.01	37126.2	<0.01	99.2812
Elzaki, MEA. 2015 , .50	0.406991	0.301 - 0.513	0.053888	<0.01	37138.5	<0.01	99.2828
Elzaki, MEA. 2015 , .51	0.407255	0.302 - 0.513	0.0538817	<0.01	37129	<0.01	99.2824
Elzaki, MEA. 2015 , .52	0.406952	0.301 - 0.513	0.0538879	<0.01	37139.4	<0.01	99.2828
Elzaki, MEA. 2015 , .53	0.408189	0.303 - 0.514	0.0538122	<0.01	37134.2	<0.01	99.2808
Elzaki, MEA. 2015 , .54	0.407617	0.302 - 0.513	0.0538531	<0.01	37135.7	<0.01	99.2818
Elzaki, MEA. 2015 , .55	0.406089	0.3 - 0.512	0.0539333	<0.01	37117.3	<0.01	99.2813
Elzaki, MEA. 2015 , .56	0.406255	0.301 - 0.512	0.0539278	<0.01	37121.1	<0.01	99.2822
Elzaki, MEA. 2015 , .57	0.405349	0.3 - 0.511	0.0539463	<0.01	37144.1	<0.01	99.2842
Elzaki, MEA. 2015 , .58	0.406743	0.301 - 0.512	0.0538984	<0.01	37140.1	<0.01	99.2831
Gao, X. 2016 ,	0.401918	0.296 - 0.508	0.0538917	<0.01	37012.5	<0.01	99.282
Goindin, D. 2017 , .1	0.396835	0.292 - 0.501	0.0533495	<0.01	35608.7	<0.01	99.2653
Goindin, D. 2017 , .2	0.405293	0.3 - 0.511	0.0539456	<0.01	37144.2	<0.01	99.2843
Goindin, D. 2017 , .3	0.403519	0.298 - 0.509	0.0539447	<0.01	37130.8	<0.01	99.2841
Goindin, D. 2017 , .4	0.403045	0.297 - 0.509	0.0539354	<0.01	37105.4	<0.01	99.2835
Goindin, D. 2017 , .5	0.402534	0.297 - 0.508	0.0539181	<0.01	37091	<0.01	99.2831
Goindin, D. 2017 , .6	0.399915	0.295 - 0.505	0.0537456	<0.01	36974.1	<0.01	99.2782
Goindin, D. 2017 , .7	0.403757	0.298 - 0.509	0.0539478	<0.01	37136.1	<0.01	99.2842
Irving, H. 2012 , .1	0.403314	0.298 - 0.509	0.0539408	<0.01	37125.7	<0.01	99.2839
Irving, H. 2012 , .2	0.402221	0.297 - 0.508	0.0538942	<0.01	37130.7	<0.01	99.283
Irving, H. 2012 , .3	0.400497	0.295 - 0.506	0.0537858	<0.01	37110	<0.01	99.2799
Irving, H. 2012 , .4	0.401444	0.296 - 0.507	0.0538565	<0.01	37115.8	<0.01	99.2818
Jin, R.H. 2019 , .1	0.405357	0.3 - 0.511	0.0538818	<0.01	37144.1	<0.01	99.2835
Jin, R.H. 2019 , .2	0.406399	0.301 - 0.512	0.0538908	<0.01	37142.9	<0.01	99.2832
Jin, R.H. 2019 , .3	0.406725	0.301 - 0.512	0.0538383	<0.01	37142.3	<0.01	99.2823
Jin, R.H. 2019 , .4	0.405667	0.3 - 0.511	0.0539299	<0.01	37143.8	<0.01	99.2841
Jin, R.H. 2019 , .5	0.40648	0.301 - 0.512	0.0538658	<0.01	37142.9	<0.01	99.2829
Jin, R.H. 2019 , .6	0.405094	0.3 - 0.511	0.0538691	<0.01	37144.2	<0.01	99.2834
Jin, R.H. 2019 , .7	0.406055	0.301 - 0.512	0.0538555	<0.01	37143.3	<0.01	99.2829
Jin, R.H. 2019 , .8	0.406297	0.301 - 0.512	0.0538943	<0.01	37143.1	<0.01	99.2834
Jin, R.H. 2019 , .9	0.406966	0.301 - 0.512	0.0538394	<0.01	37141.9	<0.01	99.2822
Jin, R.H. 2019 , .10	0.405883	0.3 - 0.511	0.0538465	<0.01	37143.4	<0.01	99.2829
Jin, R.H. 2019 , .11	0.406138	0.301 - 0.512	0.0538704	<0.01	37143.4	<0.01	99.2831
Jin, R.H. 2019 , .12	0.404886	0.299 - 0.51	0.0538586	<0.01	37144.2	<0.01	99.2833
Jin, R.H. 2019 , .13	0.405538	0.3 - 0.511	0.0538761	<0.01	37144	<0.01	99.2834
Jin, R.H. 2019 , .14	0.404525	0.299 - 0.51	0.0538453	<0.01	37144.2	<0.01	99.2831
Jin, R.H. 2019 , .15	0.405427	0.3 - 0.511	0.0538661	<0.01	37144	<0.01	99.2833
Jin, R.H. 2019 , .16	0.405449	0.3 - 0.511	0.0538828	<0.01	37144	<0.01	99.2835
Jin, R.H. 2019 , .17	0.405359	0.3 - 0.511	0.0539214	<0.01	37144.2	<0.01	99.2841
Jin, R.H. 2019 , .18	0.405057	0.3 - 0.511	0.0538423	<0.01	37144	<0.01	99.283
Jin, R.H. 2019 , .19	0.40511	0.299 - 0.511	0.0539147	<0.01	37144.2	<0.01	99.284
Jin, R.H. 2019 , .20	0.406462	0.301 - 0.512	0.053836	<0.01	37142.5	<0.01	99.2824
Jin, R.H. 2019 , .21	0.404119	0.299 - 0.51	0.0538832	<0.01	37143.9	<0.01	99.2836
Jin, R.H. 2019 , .22	0.405266	0.3 - 0.511	0.0538574	<0.01	37144	<0.01	99.2832
Jin, R.H. 2019 , .23	0.40441	0.299 - 0.51	0.0538769	<0.01	37144.1	<0.01	99.2836
Jin, R.H. 2019 , .24	0.405368	0.3 - 0.511	0.0538863	<0.01	37144.1	<0.01	99.2836
Jin, R.H. 2019 , .25	0.404309	0.299 - 0.51	0.0539113	<0.01	37143.9	<0.01	99.284
Jin, R.H. 2019 , .26	0.404777	0.299 - 0.51	0.0538839	<0.01	37144.2	<0.01	99.2836
Jin, R.H. 2019 , .27	0.405232	0.3 - 0.511	0.0538569	<0.01	37144.1	<0.01	99.2832
Jin, R.H. 2019 , .28	0.40554	0.3 - 0.511	0.0538951	<0.01	37144	<0.01	99.2837
Jin, R.H. 2019 , .29	0.405394	0.3 - 0.511	0.0538518	<0.01	37143.9	<0.01	99.2831
Jin, R.H. 2019 , .30	0.404737	0.299 - 0.51	0.0538356	<0.01	37144.2	<0.01	99.2829
Jin, R.H. 2019 , .31	0.405082	0.299 - 0.511	0.0538752	<0.01	37144.2	<0.01	99.2835
Jin, R.H. 2019 , .32	0.405836	0.3 - 0.512	0.0539139	<0.01	37143.7	<0.01	99.2838
Jin, R.H. 2019 , .33	0.404795	0.299 - 0.51	0.0538511	<0.01	37144.2	<0.01	99.2832
Jin, R.H. 2019 , .34	0.404388	0.299 - 0.51	0.0538649	<0.01	37144.1	<0.01	99.2834
Jin, R.H. 2019 , .35	0.404581	0.299 - 0.51	0.0538337	<0.01	37144.2	<0.01	99.2829
Jin, R.H. 2019 , .36	0.404733	0.299 - 0.51	0.0538647	<0.01	37144.2	<0.01	99.2834
Jin, R.H. 2019 , .37	0.404406	0.299 - 0.51	0.0538817	<0.01	37144.1	<0.01	99.2836
Jin, R.H. 2019 , .38	0.405162	0.3 - 0.511	0.0538733	<0.01	37144.2	<0.01	99.2834
Jin, R.H. 2019 , .39	0.404885	0.299 - 0.51	0.0538573	<0.01	37144.2	<0.01	99.2833
Jin, R.H. 2019 , .40	0.409685	0.305 - 0.515	0.0536278	<0.01	37129.8	<0.01	99.2764
Jin, R.H. 2019 , .41	0.404374	0.299 - 0.51	0.0538722	<0.01	37144.1	<0.01	99.2835
Jin, R.H. 2019 , .42	0.405617	0.3 - 0.511	0.0538454	<0.01	37143.6	<0.01	99.2829
Jin, R.H. 2019 , .43	0.405438	0.3 - 0.511	0.0538648	<0.01	37144	<0.01	99.2833
Jin, R.H. 2019 , .44	0.404802	0.299 - 0.51	0.0538441	<0.01	37144.2	<0.01	99.2831
Jin, R.H. 2019 , .45	0.403712	0.298 - 0.509	0.0538755	<0.01	37143.5	<0.01	99.2834
Jin, R.H. 2019 , .46	0.405134	0.3 - 0.511	0.0538563	<0.01	37144.1	<0.01	99.2832
Jin, R.H. 2019 , .47	0.404682	0.299 - 0.51	0.0538426	<0.01	37144.2	<0.01	99.2831
Jin, R.H. 2019 , .48	0.404308	0.299 - 0.51	0.0538435	<0.01	37144.1	<0.01	99.2831
Jin, R.H. 2019 , .49	0.402699	0.297 - 0.508	0.0538308	<0.01	37141.3	<0.01	99.2824
Jin, R.H. 2019 , .50	0.405134	0.3 - 0.511	0.0538563	<0.01	37144.1	<0.01	99.2832
Jin, R.H. 2019 , .51	0.404434	0.299 - 0.51	0.0538385	<0.01	37144.2	<0.01	99.283
Jin, R.H. 2019 , .52	0.40487	0.299 - 0.51	0.0538678	<0.01	37144.2	<0.01	99.2834
Jin, R.H. 2019 , .53	0.404684	0.299 - 0.51	0.0538429	<0.01	37144.2	<0.01	99.2831
Jones, C.M. 2013 , .1	0.401485	0.296 - 0.507	0.0538538	<0.01	37125.3	<0.01	99.2819
Jones, C.M. 2013 , .2	0.404452	0.299 - 0.51	0.053939	<0.01	37143.7	<0.01	99.2844
Jones, C.M. 2013 , .3	0.405664	0.3 - 0.511	0.0539422	<0.01	37142.7	<0.01	99.2838
Karunker, I. 2008 , .1	0.407207	0.302 - 0.513	0.0538867	<0.01	37116.1	<0.01	99.2822
Karunker, I. 2008 , .2	0.406985	0.301 - 0.513	0.0538898	<0.01	37137.9	<0.01	99.2828
Karunker, I. 2008 , .3	0.404162	0.298 - 0.51	0.053949	<0.01	37141.6	<0.01	99.2844
Karunker, I. 2008 , .4	0.406974	0.301 - 0.513	0.0538817	<0.01	37140.4	<0.01	99.2827
Karunker, I. 2008 , .5	0.403881	0.298 - 0.51	0.0539428	<0.01	37141.3	<0.01	99.2844
Karunker, I. 2008 , .6	0.399272	0.294 - 0.504	0.0536705	<0.01	37086.8	<0.01	99.2765
Karunker, I. 2008 , .7	0.407479	0.302 - 0.513	0.0538739	<0.01	37066.6	<0.01	99.2812
Karunker, I. 2008 , .8	0.407967	0.302 - 0.513	0.0538373	<0.01	37127.8	<0.01	99.2812
Karunker, I. 2008 , .9	0.406692	0.301 - 0.512	0.0539119	<0.01	37088.8	<0.01	99.2814
Karunker, I. 2008 , .10	0.409101	0.304 - 0.514	0.0537631	<0.01	36749.9	<0.01	99.277
Karunker, I. 2008 , .11	0.406525	0.301 - 0.512	0.0539073	<0.01	37141.1	<0.01	99.2833
Komagata, O. 2010 , .1	0.400593	0.295 - 0.506	0.053802	<0.01	37065.1	<0.01	99.28
Komagata, O. 2010 , .2	0.408861	0.303 - 0.514	0.0537804	<0.01	37055.5	<0.01	99.2791
Komagata, O. 2010 , .3	0.394695	0.291 - 0.498	0.0529069	<0.01	37033.7	<0.01	99.2538
Li,x. X. 2018 , .1	0.403945	0.298 - 0.51	0.0539491	<0.01	37139.1	<0.01	99.2843
Li,x. X. 2018 , .2	0.405304	0.3 - 0.511	0.0539379	<0.01	37144.2	<0.01	99.2843
Li,x. X. 2018 , .3	0.402082	0.296 - 0.508	0.0538971	<0.01	37099.2	<0.01	99.2827
Li,x. X. 2018 , .4	0.405594	0.3 - 0.511	0.0539436	<0.01	37143.2	<0.01	99.2839
Li,x. X. 2018 , .5	0.403934	0.298 - 0.51	0.0539522	<0.01	37132.6	<0.01	99.2841
Li,x. X. 2018 , .6	0.403627	0.298 - 0.509	0.0539492	<0.01	37113.9	<0.01	99.2836
Li,x. X. 2018 , .7	0.402525	0.297 - 0.508	0.0539187	<0.01	37061.8	<0.01	99.2828
Li,x. X. 2018 , .8	0.404869	0.299 - 0.511	0.053951	<0.01	37143.9	<0.01	99.2844
Li,x. X. 2018 , .9	0.404903	0.299 - 0.511	0.0539368	<0.01	37144.2	<0.01	99.2844
Li,x. X. 2018 , .10	0.401953	0.296 - 0.508	0.0538898	<0.01	37104.1	<0.01	99.2826
Liu, N. 2011 , .1	0.402294	0.297 - 0.508	0.0538766	<0.01	37138.5	<0.01	99.2828
Liu, N. 2011 , .2	0.40242	0.297 - 0.508	0.053902	<0.01	37133	<0.01	99.2832
Liu, N. 2011 , .3	0.402654	0.297 - 0.508	0.0539246	<0.01	36942.5	<0.01	99.2815
Liu, N. 2011 , .4	0.40002	0.295 - 0.505	0.0537482	<0.01	37089.1	<0.01	99.2787
Lumjuan, N. 2005 , .1	0.406496	0.301 - 0.512	0.0539176	<0.01	37132.5	<0.01	99.2831
Lumjuan, N. 2005 , .2	0.400091	0.295 - 0.505	0.05376	<0.01	37039.4	<0.01	99.2788
Lumjuan, N. 2005 , .3	0.403082	0.297 - 0.509	0.0539309	<0.01	37133	<0.01	99.2839
Lumjuan, N. 2005 , .4	0.405283	0.3 - 0.511	0.0539475	<0.01	37144.2	<0.01	99.2842
Ma, K.S. 2019 , .1	0.40509	0.299 - 0.511	0.0539536	<0.01	37143.9	<0.01	99.2829
Ma, K.S. 2019 , .2	0.405416	0.3 - 0.511	0.0539489	<0.01	37143.3	<0.01	99.2829
Ma, K.S. 2019 , .3	0.404869	0.299 - 0.511	0.0539546	<0.01	37143.1	<0.01	99.2839
Ma, K.S. 2019 , .4	0.405165	0.299 - 0.511	0.0539521	<0.01	37144.2	<0.01	99.2836
Ma, K.S. 2019 , .5	0.40607	0.3 - 0.512	0.0539313	<0.01	37139.6	<0.01	99.2836
Ma, K.S. 2019 , .6	0.40433	0.299 - 0.51	0.0539566	<0.01	37129.6	<0.01	99.2833
Ma, K.S. 2019 , .7	0.403248	0.298 - 0.509	0.0539408	<0.01	37110.6	<0.01	99.2836
Ma, K.S. 2019 , .8	0.405244	0.299 - 0.511	0.0539521	<0.01	37144.2	<0.01	99.281
Ma, K.S. 2019 , .9	0.404916	0.299 - 0.511	0.0539558	<0.01	37138.5	<0.01	99.2797
Ma, K.S. 2019 , .10	0.406827	0.301 - 0.512	0.0539063	<0.01	37075.2	<0.01	99.2812
Ma, K.S. 2019 , .11	0.406577	0.301 - 0.512	0.0539171	<0.01	36614.6	<0.01	99.2617
Ma, K.S. 2019 , .12	0.40722	0.302 - 0.513	0.053888	<0.01	37031.7	<0.01	99.2805
Ma, K.S. 2019 , .13	0.405965	0.3 - 0.512	0.0539372	<0.01	37103.9	<0.01	99.2786
Ma, K.S. 2019 , .14	0.405422	0.3 - 0.511	0.0539493	<0.01	37142	<0.01	99.2806
Ma, K.S. 2019 , .15	0.405	0.299 - 0.511	0.0539544	<0.01	37143.4	<0.01	99.2832
Ma, K.S. 2019 , .16	0.404054	0.298 - 0.51	0.053956	<0.01	36621.7	<0.01	99.2559
Ma, K.S. 2019 , .17	0.397508	0.293 - 0.502	0.0534564	<0.01	35039	<0.01	99.2675
Ma, K.S. 2019 , .18	0.406911	0.301 - 0.513	0.0539031	<0.01	36850.3	<0.01	99.2752
Ma, K.S. 2019 , .19	0.404527	0.299 - 0.51	0.0539576	<0.01	37106.2	<0.01	99.2785
Ma, K.S. 2019 , .20	0.400809	0.295 - 0.506	0.0538238	<0.01	34930.1	<0.01	99.2724
Ma, K.S. 2019 , .21	0.406338	0.301 - 0.512	0.0539255	<0.01	37088.4	<0.01	99.2804
Ma, K.S. 2019 , .22	0.404718	0.299 - 0.51	0.0539572	<0.01	37118.4	<0.01	99.2767
Ma, K.S. 2019 , .23	0.405275	0.3 - 0.511	0.0539517	<0.01	37144	<0.01	99.2802
Ma, K.S. 2019 , .24	0.405947	0.3 - 0.512	0.0539377	<0.01	37099.9	<0.01	99.2777
Ma, K.S. 2019 , .25	0.405739	0.3 - 0.511	0.0539431	<0.01	37057.8	<0.01	99.2605
Ma, K.S. 2019 , .26	0.407457	0.302 - 0.513	0.0538762	<0.01	36439	<0.01	99.2713
Ma, K.S. 2019 , .27	0.405977	0.3 - 0.512	0.053937	<0.01	37043.9	<0.01	99.2708
Ma, K.S. 2019 , .28	0.40446	0.299 - 0.51	0.0539576	<0.01	37093.2	<0.01	99.2778
Muthusamy, R. 2015 , .1	0.403186	0.297 - 0.509	0.0539349	<0.01	37132.1	<0.01	99.284
Muthusamy, R. 2015 , .2	0.403916	0.298 - 0.51	0.0539422	<0.01	37141.7	<0.01	99.2844
Muthusamy, R. 2015 , .3	0.404628	0.299 - 0.51	0.0539506	<0.01	37143.4	<0.01	99.2844
Pan, Y. O. 2009 ,	0.403948	0.298 - 0.51	0.0539503	<0.01	37138	<0.01	99.2843
Pan, YO. 2009 ,	0.40395	0.298 - 0.51	0.0539538	<0.01	37121.2	<0.01	99.2835
Pan, YO.2018 , .1	0.407204	0.302 - 0.513	0.0538894	<0.01	36183.2	<0.01	99.2639
Pan, YO.2018 , .2	0.40858	0.303 - 0.514	0.0538039	<0.01	36747.1	<0.01	99.2775
Pan, YO.2018 , .3	0.407285	0.302 - 0.513	0.0538852	<0.01	36683.4	<0.01	99.2742
Pan, YO.2018 , .4	0.407081	0.301 - 0.513	0.0538952	<0.01	36950.3	<0.01	99.2785
Pan, YO.2018 , .5	0.40674	0.301 - 0.512	0.0539106	<0.01	36671.9	<0.01	99.2676
Pan, YO.2018 , .6	0.407191	0.302 - 0.513	0.0538901	<0.01	36140.8	<0.01	99.2629
Pan, YO.2018 , .7	0.406238	0.301 - 0.512	0.053929	<0.01	37039.3	<0.01	99.2761
Pan, YO.2018 , .8	0.408673	0.303 - 0.514	0.0537941	<0.01	37080	<0.01	99.2796
Pan, YO.2018 , .9	0.405563	0.3 - 0.511	0.0539466	<0.01	37138.5	<0.01	99.2808
Pan, YO.2018 , .10	0.405042	0.299 - 0.511	0.0539547	<0.01	37142.3	<0.01	99.2794
Pan, YO.2018 , .11	0.406984	0.301 - 0.513	0.0538998	<0.01	36892.8	<0.01	99.2768
Pan, YO.2018 , .12	0.40592	0.3 - 0.512	0.0539385	<0.01	37066.2	<0.01	99.2721
Pan, YO.2018 , .13	0.40618	0.3 - 0.512	0.0539305	<0.01	37112.8	<0.01	99.2813
Pan, YO.2018 , .14	0.407966	0.302 - 0.514	0.0538463	<0.01	36152	<0.01	99.2711
Pan, YO.2018 , .15	0.405048	0.299 - 0.511	0.0539545	<0.01	37142.9	<0.01	99.2809
Pan, YO.2018 , .16	0.405243	0.299 - 0.511	0.053952	<0.01	37144.2	<0.01	99.2816
Pan, YO.2018 , .17	0.405719	0.3 - 0.511	0.0539435	<0.01	37091.3	<0.01	99.2684
Pan, YO.2018 , .18	0.405413	0.3 - 0.511	0.0539493	<0.01	37142.7	<0.01	99.2815
Pan, YO.2018 , .19	0.405646	0.3 - 0.511	0.0539452	<0.01	37095.5	<0.01	99.2644
Pan, YO.2018 , .20	0.406061	0.3 - 0.512	0.0539346	<0.01	37016.1	<0.01	99.2703
Pan, YO.2018 , .21	0.405829	0.3 - 0.512	0.0539407	<0.01	37116.8	<0.01	99.2786
Pan, YO.2018 , .22	0.40392	0.298 - 0.51	0.0539547	<0.01	36831.5	<0.01	99.2705
Pan, YO.2018 , .23	0.402976	0.297 - 0.509	0.0539354	<0.01	36868.2	<0.01	99.2799
Pan, YO.2018 , .24	0.405932	0.3 - 0.512	0.0539374	<0.01	37133.8	<0.01	99.2826
Pan, YO.2018 , .25	0.405261	0.3 - 0.511	0.053952	<0.01	37144	<0.01	99.2777
Pan, YO.2018 , .26	0.40691	0.301 - 0.513	0.053903	<0.01	36988	<0.01	99.2789
Pan, YO.2018 , .27	0.405381	0.3 - 0.511	0.0539503	<0.01	37138.4	<0.01	99.2686
Pan, YO.2018 , .28	0.407298	0.302 - 0.513	0.0538846	<0.01	36247.6	<0.01	99.2665
Pan, YO.2018 , .29	0.406512	0.301 - 0.512	0.0539195	<0.01	36980.8	<0.01	99.2761
Pan, YO.2018 , .30	0.406292	0.301 - 0.512	0.0539266	<0.01	37118.8	<0.01	99.2822
Pan, YO.2018 , .31	0.406219	0.301 - 0.512	0.0539236	<0.01	37141	<0.01	99.2836
Pan, YO.2018 , .32	0.40691	0.301 - 0.513	0.053903	<0.01	36973.9	<0.01	99.2785
Pan, YO.2018 , .33	0.405869	0.3 - 0.512	0.0539394	<0.01	37131.1	<0.01	99.2819
Pan, YO.2018 , .34	0.404667	0.299 - 0.51	0.0539573	<0.01	37120.8	<0.01	99.2787
Pang, R. 2014 , .1	0.405119	0.299 - 0.511	0.0539192	<0.01	37144.2	<0.01	99.2841
Pang, R. 2014 , .2	0.405023	0.299 - 0.511	0.0538811	<0.01	37144.2	<0.01	99.2836
Pang, R. 2014 , .3	0.407112	0.302 - 0.513	0.0538412	<0.01	37141.5	<0.01	99.2821
Pang, R. 2014 , .4	0.404789	0.299 - 0.51	0.0539047	<0.01	37144.2	<0.01	99.2839
Pang, R. 2014 , .5	0.405169	0.3 - 0.511	0.0538764	<0.01	37144.2	<0.01	99.2835
Pang, R. 2014 , .6	0.400135	0.295 - 0.505	0.0537376	<0.01	37124.1	<0.01	99.2788
Pang, R. 2014 , .7	0.406741	0.301 - 0.512	0.0538327	<0.01	37142.1	<0.01	99.2822
Pang, R. 2014 , .8	0.402924	0.297 - 0.508	0.053849	<0.01	37142.1	<0.01	99.2828
Pang, R. 2014 , .9	0.404352	0.299 - 0.51	0.0539235	<0.01	37143.9	<0.01	99.2842
Reid, W. R. 2019 , .1	0.396105	0.292 - 0.5	0.0532094	<0.01	36990.7	<0.01	99.2627
Reid, W. R. 2019 , .2	0.400859	0.295 - 0.506	0.0538161	<0.01	37109.7	<0.01	99.2807
Sonoda, S. 2010 ,	0.403852	0.298 - 0.51	0.0539346	<0.01	37142.4	<0.01	99.2843
Wan, H. 2014. , .1	0.395136	0.291 - 0.499	0.0530167	<0.01	36958.5	<0.01	99.2569
Wan, H. 2014. , .2	0.399041	0.294 - 0.504	0.0536523	<0.01	37013.1	<0.01	99.2757
Wan, H. 2014. , .3	0.399964	0.295 - 0.505	0.0537479	<0.01	37043.4	<0.01	99.2785
Wan, H. 2014. , .4	0.406523	0.301 - 0.512	0.0539146	<0.01	37137	<0.01	99.2833
Wang, K. 2018 , .1	0.403002	0.297 - 0.509	0.0539352	<0.01	37073.4	<0.01	99.283
Wang, K. 2018 , .2	0.403161	0.297 - 0.509	0.0539392	<0.01	37095.3	<0.01	99.2834
Wang, Z. G. 2019 , .1	0.399605	0.294 - 0.505	0.0537096	<0.01	37071	<0.01	99.2775
Wang, Z. G. 2019 , .2	0.397479	0.293 - 0.502	0.0534437	<0.01	36993.6	<0.01	99.2696
Wang, Z. G. 2019 , .3	0.401861	0.296 - 0.507	0.0538813	<0.01	37119	<0.01	99.2825
Wang, Z. G. 2019 , .4	0.398608	0.294 - 0.504	0.053599	<0.01	37028.8	<0.01	99.2742
Wang, Z. G. 2019 , .5	0.402656	0.297 - 0.508	0.0539207	<0.01	37116.5	<0.01	99.2834
Wang, Z. G. 2019 , .6	0.399087	0.294 - 0.504	0.0536602	<0.01	36921.1	<0.01	99.2757
Wang, Z. G. 2019 , .7	0.398671	0.294 - 0.504	0.0536126	<0.01	36745.6	<0.01	99.274
Wang, Z. G. 2019 , .8	0.397887	0.293 - 0.503	0.0535061	<0.01	36946.1	<0.01	99.2714
Wang, Z. G. 2019 , .9	0.403393	0.298 - 0.509	0.0539391	<0.01	37135.4	<0.01	99.2841
Wang, Z. G. 2019 , .10	0.402479	0.297 - 0.508	0.0539026	<0.01	37134.6	<0.01	99.2833
Xu, L. 2013 , .1	0.40406	0.298 - 0.51	0.0538665	<0.01	37143.9	<0.01	99.2834
Xu, L. 2013 , .2	0.402322	0.297 - 0.508	0.0538933	<0.01	37134.9	<0.01	99.2831
Xu, L. 2013 , .3	0.402843	0.297 - 0.508	0.0538706	<0.01	37141.8	<0.01	99.2831
Xu, L. 2013 , .4	0.403425	0.298 - 0.509	0.0538344	<0.01	37142.6	<0.01	99.2828
Xu, L. 2013 , .5	0.399645	0.294 - 0.505	0.0537041	<0.01	37106.6	<0.01	99.2776
Xu, L. 2014 , .1	0.401189	0.296 - 0.507	0.053833	<0.01	37124.3	<0.01	99.2813
Xu, L. 2014 , .2	0.401706	0.296 - 0.507	0.0538513	<0.01	37135	<0.01	99.2821
Xu, L. 2014 , .3	0.399468	0.294 - 0.505	0.0537	<0.01	37003.7	<0.01	99.277
Zhang Y. L. 2012 , .1	0.404532	0.299 - 0.51	0.0539541	<0.01	37142	<0.01	99.2843
Zhang Y. L. 2012 , .2	0.404778	0.299 - 0.511	0.0539508	<0.01	37143.7	<0.01	99.2844
Zhang Y. L. 2012 , .3	0.403554	0.298 - 0.509	0.0539485	<0.01	37091.4	<0.01	99.283
Zhang Y. L. 2012 , .4	0.404533	0.299 - 0.51	0.0539477	<0.01	37143.4	<0.01	99.2845
Zhang Y. L. 2012 , .5	0.403586	0.298 - 0.509	0.0539449	<0.01	37134.4	<0.01	99.2842
Zhang Y. L. 2012 , .6	0.404812	0.299 - 0.511	0.0539533	<0.01	37143.4	<0.01	99.2843
Zhang Y. L. 2012 , .7	0.404088	0.298 - 0.51	0.0539561	<0.01	37030.1	<0.01	99.2778
Zhang Y. L. 2012 , .8	0.404532	0.299 - 0.51	0.0539566	<0.01	37137.2	<0.01	99.2836
Zhang Y. L. 2012 , .9	0.403659	0.298 - 0.509	0.0539482	<0.01	37129.2	<0.01	99.284
Zhang Y. L. 2012 , .10	0.404303	0.299 - 0.51	0.0539555	<0.01	37136.7	<0.01	99.284
Zhang Y. L. 2012 , .11	0.404312	0.299 - 0.51	0.0539509	<0.01	37142	<0.01	99.2844
Zhang Y. L. 2012 , .12	0.405014	0.299 - 0.511	0.0539528	<0.01	37143.9	<0.01	99.284
Zhang Y. L. 2012 , .13	0.404971	0.299 - 0.511	0.0539538	<0.01	37143.7	<0.01	99.2839
Zhang Y. L. 2012 , .14	0.405131	0.299 - 0.511	0.0539504	<0.01	37144.2	<0.01	99.2842
Zhang Y. L. 2012 , .15	0.403622	0.298 - 0.509	0.0539505	<0.01	36824	<0.01	99.2749
Zhang Y. L. 2012 , .16	0.404128	0.298 - 0.51	0.0539555	<0.01	37123.4	<0.01	99.2833
Zhang Y. L. 2012 , .17	0.405069	0.299 - 0.511	0.0539525	<0.01	37144.1	<0.01	99.284
Zhang Y. L. 2012 , .18	0.403742	0.298 - 0.509	0.0539481	<0.01	37134.9	<0.01	99.2842
Zhang Y. L. 2012 , .19	0.404092	0.298 - 0.51	0.0539436	<0.01	37142.4	<0.01	99.2844
Zhang Y. L. 2012 , .20	0.404065	0.298 - 0.51	0.0539505	<0.01	37139.9	<0.01	99.2844
Zhang Y. L. 2012 , .21	0.405946	0.3 - 0.512	0.0539312	<0.01	37142.6	<0.01	99.2839
Zhang Y. L. 2012 , .22	0.405301	0.3 - 0.511	0.0539498	<0.01	37144.1	<0.01	99.2837
Zhang Y. L. 2012 , .23	0.404532	0.299 - 0.51	0.0539569	<0.01	37135.4	<0.01	99.2833
Zhang Y. L. 2012 , .24	0.404063	0.298 - 0.51	0.0539509	<0.01	37139.5	<0.01	99.2844
Zhang Y. L. 2012 , .25	0.404809	0.299 - 0.511	0.0539516	<0.01	37143.7	<0.01	99.2844
Zhang Y. L. 2012 , .26	0.404054	0.298 - 0.51	0.0539531	<0.01	37135.7	<0.01	99.2842
Zhang Y. L. 2012 , .27	0.403479	0.298 - 0.509	0.0539476	<0.01	37017.9	<0.01	99.2813
Zhang Y. L. 2012 , .28	0.404763	0.299 - 0.511	0.0539565	<0.01	37137.9	<0.01	99.2823
Zhang Y. L. 2012 , .29	0.404947	0.299 - 0.511	0.0539465	<0.01	37144.1	<0.01	99.2844
Zhang Y. L. 2012 , .30	0.404814	0.299 - 0.511	0.0539543	<0.01	37143.1	<0.01	99.2841
Zhang Y. L. 2012 , .31	0.403959	0.298 - 0.51	0.053952	<0.01	37134.8	<0.01	99.2842
Zhang Y. L. 2012 , .32	0.405401	0.3 - 0.511	0.0539493	<0.01	37143.3	<0.01	99.2826
Zhang Y. L. 2012 , .33	0.405461	0.3 - 0.511	0.0539403	<0.01	37144	<0.01	99.2842
Zhang Y. L. 2012 , .34	0.403628	0.298 - 0.509	0.0539498	<0.01	37095	<0.01	99.283
Zhang Y. L. 2012 , .35	0.397794	0.293 - 0.503	0.0534981	<0.01	35252.1	<0.01	99.2688
Zhang Y. L. 2012 , .36	0.404788	0.299 - 0.511	0.0539567	<0.01	37132	<0.01	99.2795
Zhang Y. L. 2012 , .37	0.405763	0.3 - 0.511	0.0539402	<0.01	37141.8	<0.01	99.2837
Zhang Y. L. 2019 , .1	0.402376	0.297 - 0.508	0.0539123	<0.01	37072.3	<0.01	99.2828
Zhang Y. L. 2019 , .2	0.403879	0.298 - 0.51	0.0539524	<0.01	37126	<0.01	99.2838
Zhang Y. L. 2019 , .3	0.407833	0.302 - 0.513	0.0538491	<0.01	37121.1	<0.01	99.2814
Zhang Y. L. 2019 , .4	0.400407	0.295 - 0.506	0.0537891	<0.01	37002.1	<0.01	99.2795
Zhang Y. L. 2019 , .5	0.402103	0.296 - 0.508	0.0539007	<0.01	37032.2	<0.01	99.2823
Zhang, Ni. 2016 , .1	0.403032	0.297 - 0.509	0.0539351	<0.01	37103	<0.01	99.2835
Zhang, Ni. 2016 , .2	0.40429	0.299 - 0.51	0.0539571	<0.01	37104.3	<0.01	99.2811
Zhang, Ni. 2016 , .3	0.403121	0.297 - 0.509	0.0539397	<0.01	36625.6	<0.01	99.2753
Zhang, Ni. 2016 , .4	0.402683	0.297 - 0.508	0.0539261	<0.01	36135.5	<0.01	99.272
Zhang, Ni. 2016 , .5	0.400862	0.295 - 0.506	0.0538209	<0.01	37088.6	<0.01	99.2807
Zhang, Ni. 2016 , .6	0.404261	0.299 - 0.51	0.0539571	<0.01	37082.1	<0.01	99.2795
Zhang, Ni. 2016 , .7	0.404224	0.298 - 0.51	0.053957	<0.01	37038.7	<0.01	99.2765
Zhang, Ni. 2016 , .8	0.40391	0.298 - 0.51	0.0539543	<0.01	37053	<0.01	99.2805
Zhang, Y. 2019 , .1	0.40165	0.296 - 0.507	0.0538644	<0.01	37125.8	<0.01	99.2822
Zhang, Y. 2019 , .2	0.4048	0.299 - 0.511	0.0539545	<0.01	37143	<0.01	99.2841
Zhang, Y. 2019 , .3	0.4004	0.295 - 0.506	0.0537756	<0.01	37113	<0.01	99.2796
Zhang, Y. 2019 , .4	0.403931	0.298 - 0.51	0.0539486	<0.01	37139.3	<0.01	99.2843
Zhang, Y. 2019 , .5	0.407472	0.302 - 0.513	0.0538627	<0.01	37135.9	<0.01	99.2821
Zhang, Y. 2019 , .6	0.40328	0.298 - 0.509	0.0539408	<0.01	37120.4	<0.01	99.2838
Zhang, Y. 2019 , .7	0.403372	0.298 - 0.509	0.0539239	<0.01	37141.1	<0.01	99.284
Zhang, Y. 2019 , .8	0.406102	0.3 - 0.512	0.053906	<0.01	37143.3	<0.01	99.2836
Zhang, Yi. 2019 , .1	0.404569	0.299 - 0.51	0.0539472	<0.01	37143.6	<0.01	99.2845
Zhang, Yi. 2019 , .2	0.405374	0.3 - 0.511	0.053949	<0.01	37143.9	<0.01	99.2835
Zhang, Yi. 2019 , .3	0.405174	0.299 - 0.511	0.0539408	<0.01	37144.2	<0.01	99.2843
Zhang, Yi. 2019 , .4	0.405364	0.3 - 0.511	0.0539457	<0.01	37144.1	<0.01	99.2842
Zhang, Yi. 2019 , .5	0.405729	0.3 - 0.511	0.0539384	<0.01	37143.1	<0.01	99.284
Zhang, Yi. 2019 , .6	0.405052	0.299 - 0.511	0.0539479	<0.01	37144.2	<0.01	99.2844
Zhang, Yi. 2019 , .7	0.405532	0.3 - 0.511	0.0539355	<0.01	37144	<0.01	99.2842
Zhang, Yi. 2019 , .8	0.405358	0.3 - 0.511	0.0539479	<0.01	37144.1	<0.01	99.284
Zhang, YL. 2017 , .1	0.398425	0.293 - 0.503	0.0535804	<0.01	36888	<0.01	99.2734
Zhang, YL. 2017 , .2	0.403589	0.298 - 0.509	0.0539493	<0.01	37078	<0.01	99.2826
Zhang, YL. 2017 , .3	0.4014	0.296 - 0.507	0.0538589	<0.01	37088.4	<0.01	99.2817
Zhang, YL. 2017 , .4	0.399725	0.294 - 0.505	0.0537287	<0.01	36852	<0.01	99.2774
Zhang, YL. 2017 , .5	0.407084	0.301 - 0.513	0.0538952	<0.01	36110.9	<0.01	99.2601
Zhang, YL. 2017 , .6	0.408037	0.303 - 0.514	0.0538416	<0.01	36728.8	<0.01	99.2772
Zhang, YL. 2017 , .7	0.408433	0.303 - 0.514	0.0538149	<0.01	35987.7	<0.01	99.2717
Zhang, YL. 2017 , .8	0.407162	0.302 - 0.513	0.0538893	<0.01	37112.7	<0.01	99.2822
Zhang, YL. 2018 , .1	0.399836	0.295 - 0.505	0.053741	<0.01	36044	<0.01	99.2756
Zhang, YL. 2018 , .2	0.401053	0.296 - 0.507	0.053808	<0.01	37131.7	<0.01	99.2808
Zhang, YL. 2018 , .3	0.401266	0.296 - 0.507	0.0538509	<0.01	37079.6	<0.01	99.2814
Zhang, YL. 2018 , .4	0.401633	0.296 - 0.507	0.053875	<0.01	37056.2	<0.01	99.2819
Zhang, YL. 2018 , .5	0.401962	0.296 - 0.508	0.0538906	<0.01	37101.9	<0.01	99.2826
Zhang, YL. 2018 , .6	0.402565	0.297 - 0.508	0.0539107	<0.01	37131.7	<0.01	99.2834
Zhang, YL. 2018 , .7	0.402583	0.297 - 0.508	0.0539154	<0.01	37125.5	<0.01	99.2834
Zhang, YL. 2018 , .8	0.402871	0.297 - 0.509	0.0539181	<0.01	37136.6	<0.01	99.2837
Zhang, YL. 2018 , .9	0.402648	0.297 - 0.508	0.0539246	<0.01	36806.2	<0.01	99.2799
Zhang, YL. 2018 , .10	0.402724	0.297 - 0.508	0.0539198	<0.01	37128.8	<0.01	99.2836
Zhang, YL. 2018 , .11	0.402807	0.297 - 0.509	0.0539277	<0.01	37103.5	<0.01	99.2834
Zhang, YL. 2018 , .12	0.403029	0.297 - 0.509	0.0539275	<0.01	37134.6	<0.01	99.2839
Zhang, YL. 2018 , .13	0.403478	0.298 - 0.509	0.0539429	<0.01	37132.9	<0.01	99.2841
Zhang, YL. 2018 , .14	0.404429	0.299 - 0.51	0.0539523	<0.01	37142.2	<0.01	99.2844
Zhang, YL. 2018 , .15	0.404389	0.299 - 0.51	0.0539492	<0.01	37142.8	<0.01	99.2845
Zhang, YL. 2018 , .16	0.404566	0.299 - 0.51	0.0539562	<0.01	37139.3	<0.01	99.2838
Zhang, YL. 2018 , .17	0.40661	0.301 - 0.512	0.0539075	<0.01	37139.5	<0.01	99.2833
Zhang, YL. 2018 , .18	0.406918	0.301 - 0.513	0.0538973	<0.01	37134.4	<0.01	99.2828
Zhang, YL. 2018 , .19	0.406837	0.301 - 0.512	0.0539031	<0.01	37129.7	<0.01	99.2828
Zhang, YL. 2018 , .20	0.406926	0.301 - 0.513	0.0538911	<0.01	37138.9	<0.01	99.2829
Zhang, YL. 2018 , .21	0.407022	0.301 - 0.513	0.053888	<0.01	37137.6	<0.01	99.2827
Zhang, YL. 2018 , .22	0.407606	0.302 - 0.513	0.0538675	<0.01	36965.5	<0.01	99.2797
Zhang, YL. 2018 , .23	0.408628	0.303 - 0.514	0.0537631	<0.01	37135.7	<0.01	99.2796
Zhang, YL. 2018 , .24	0.409189	0.304 - 0.515	0.0537508	<0.01	37092	<0.01	99.2786
Zhen, C. A. 2018 ,	0.399478	0.294 - 0.505	0.0536921	<0.01	37091.5	<0.01	99.2771
Zhen, Congai. 2018 ,	0.399618	0.294 - 0.505	0.0537058	<0.01	37096.3	<0.01	99.2775
Zhu, F. 2008. IMB ,	0.402423	0.297 - 0.508	0.0539143	<0.01	37072.1	0	99.2828
