# Supplementary material for: A New Method to Address the Importance of Detoxified Enzyme in Insecticide Resistance – Meta-Analysis
Source: Front Physiol. 2022 Mar 2;13:818531. doi: 10.3389/fphys.2022.818531 (PMC8924616; doi:10.3389/fphys.2022.818531)
Supplement: Supplementary Table 4 — Sensitivity analysis for the weighted meta-analysis. [file Table_4.XLSX]

## Sheet: Table S4 Sensitivity analysis f
	Estimate coefficients	Confidence Interval	Standard Error	P-value	Q	P-value of Q	I2
Ali, E. 2019 , .1	0.61441	0.519 - 0.71	0.0489061	<0.01	12693.6	<0.01	94.2648
Ali, E. 2019 , .2	0.612886	0.517 - 0.709	0.0489291	<0.01	12705.5	<0.01	94.2702
Ali, E. 2019 , .3	0.613185	0.517 - 0.709	0.0489283	<0.01	12705.1	<0.01	94.27
Ali, E. 2019 , .4	0.613931	0.518 - 0.71	0.0489184	<0.01	12700	<0.01	94.2677
Ali, E. 2019 , .5	0.613375	0.517 - 0.709	0.0489269	<0.01	12704.4	<0.01	94.2697
Ali, E. 2019 , .6	0.616704	0.521 - 0.712	0.0487815	<0.01	12629	<0.01	94.2355
Ali, E. 2019 , .7	0.613886	0.518 - 0.71	0.0489194	<0.01	12700.5	<0.01	94.2679
Ali, E. 2019 , .8	0.612391	0.516 - 0.708	0.0489263	<0.01	12704.1	<0.01	94.2696
Ali, E. 2019 , .9	0.612066	0.516 - 0.708	0.0489218	<0.01	12701.7	<0.01	94.2685
Ali, E. 2019 , .10	0.613721	0.518 - 0.71	0.0489224	<0.01	12702.1	<0.01	94.2686
Ali, E. 2019 , .11	0.612967	0.517 - 0.709	0.0489291	<0.01	12705.5	<0.01	94.2702
Ali, E. 2019 , .12	0.613091	0.517 - 0.709	0.0489288	<0.01	12705.4	<0.01	94.2701
Ali, E. 2019 , .13	0.61369	0.518 - 0.71	0.0489229	<0.01	12702.3	<0.01	94.2688
Ali, E. 2019 , .14	0.61372	0.518 - 0.71	0.0489224	<0.01	12702.1	<0.01	94.2686
Ali, E. 2019 , .15	0.613573	0.518 - 0.709	0.0489246	<0.01	12703.2	<0.01	94.2692
Ali, E. 2019 , .16	0.612936	0.517 - 0.709	0.0489291	<0.01	12705.5	<0.01	94.2702
Ali, E. 2019 , .17	0.614391	0.519 - 0.71	0.0489067	<0.01	12693.9	<0.01	94.265
Ali, E. 2019 , .18	0.613045	0.517 - 0.709	0.0489289	<0.01	12705.4	<0.01	94.2702
Ali, E. 2019 , .19	0.612829	0.517 - 0.709	0.048929	<0.01	12705.5	<0.01	94.2702
Ali, E. 2019 , .20	0.611229	0.515 - 0.707	0.0489001	<0.01	12690.5	<0.01	94.2634
Ali, E. 2019 , .21	0.611851	0.516 - 0.708	0.0489176	<0.01	12699.6	<0.01	94.2675
Ali, E. 2019 , .22	0.612189	0.516 - 0.708	0.0489237	<0.01	12702.8	<0.01	94.269
Ali, E. 2019 , .23	0.611827	0.516 - 0.708	0.048917	<0.01	12699.3	<0.01	94.2674
Ali, E. 2019 , .24	0.612365	0.516 - 0.708	0.048926	<0.01	12703.9	<0.01	94.2695
Ali, E. 2019 , .25	0.612519	0.517 - 0.708	0.0489275	<0.01	12704.7	<0.01	94.2698
Ali, E. 2019 , .26	0.615369	0.52 - 0.711	0.0488672	<0.01	12673.4	<0.01	94.2557
Ali, E. 2019 , .27	0.610344	0.515 - 0.706	0.0488615	<0.01	12670.4	<0.01	94.2543
Ali, E. 2019 , .28	0.612542	0.517 - 0.708	0.0489277	<0.01	12704.8	<0.01	94.2699
Ali, E. 2019 , .29	0.61264	0.517 - 0.709	0.0489283	<0.01	12705.1	<0.01	94.27
Ali, E. 2019 , .30	0.613752	0.518 - 0.71	0.0489218	<0.01	12701.8	<0.01	94.2685
Ali, E. 2019 , .31	0.613358	0.517 - 0.709	0.048927	<0.01	12704.5	<0.01	94.2697
Ali, E. 2019 , .32	0.614418	0.519 - 0.71	0.0489058	<0.01	12693.5	<0.01	94.2648
Ali, E. 2019 , .33	0.613291	0.517 - 0.709	0.0489276	<0.01	12704.8	<0.01	94.2699
Ali, E. 2019 , .34	0.612662	0.517 - 0.709	0.0489285	<0.01	12705.2	<0.01	94.2701
Ali, E. 2019 , .35	0.613862	0.518 - 0.71	0.0489198	<0.01	12700.7	<0.01	94.268
Ali, E. 2019 , .36	0.612122	0.516 - 0.708	0.0489227	<0.01	12702.2	<0.01	94.2687
Ali, E. 2019 , .37	0.614362	0.519 - 0.71	0.0489075	<0.01	12694.3	<0.01	94.2652
Ali, E. 2019 , .38	0.612911	0.517 - 0.709	0.0489291	<0.01	12705.5	<0.01	94.2702
Ali, E. 2019 , .39	0.612975	0.517 - 0.709	0.048929	<0.01	12705.5	<0.01	94.2702
Ali, E. 2019 , .40	0.614123	0.518 - 0.71	0.048914	<0.01	12697.7	<0.01	94.2667
Ali, E. 2019 , .41	0.614441	0.519 - 0.71	0.0489051	<0.01	12693.1	<0.01	94.2646
Ali, E. 2019 , .42	0.614276	0.518 - 0.71	0.04891	<0.01	12695.6	<0.01	94.2657
Ali, E. 2019 , .43	0.61261	0.517 - 0.709	0.0489282	<0.01	12705.1	<0.01	94.27
Ali, E. 2019 , .44	0.612571	0.517 - 0.708	0.0489279	<0.01	12704.9	<0.01	94.2699
Ali, E. 2019 , .45	0.61264	0.517 - 0.709	0.0489283	<0.01	12705.1	<0.01	94.27
Ali, E. 2019 , .46	0.613982	0.518 - 0.71	0.0489174	<0.01	12699.4	<0.01	94.2675
Alon, M. 2008 ,	0.611851	0.516 - 0.708	0.0489176	<0.01	12699.6	<0.01	94.2675
Arouri, R. 2015 ,	0.609743	0.514 - 0.705	0.0488261	<0.01	12652.1	<0.01	94.246
Baek, J.H. 2010 , .1	0.614011	0.518 - 0.71	0.0489167	<0.01	12699.1	<0.01	94.2673
Baek, J.H. 2010 , .2	0.614164	0.518 - 0.71	0.048913	<0.01	12697.2	<0.01	94.2664
Baek, J.H. 2010 , .3	0.614103	0.518 - 0.71	0.0489145	<0.01	12698	<0.01	94.2668
Baek, J.H. 2010 , .4	0.61525	0.519 - 0.711	0.048873	<0.01	12676.5	<0.01	94.2571
Baek, J.H. 2010 , .5	0.61776	0.522 - 0.713	0.0486876	<0.01	12580.4	<0.01	94.2132
Baek, J.H. 2010 , .6	0.614865	0.519 - 0.711	0.04889	<0.01	12685.2	<0.01	94.261
Baek, J.H. 2010 , .7	0.616809	0.521 - 0.712	0.0487732	<0.01	12624.7	<0.01	94.2335
Baek, J.H. 2010 , .8	0.614098	0.518 - 0.71	0.0489147	<0.01	12698.1	<0.01	94.2668
Baek, J.H. 2010 , .9	0.613752	0.518 - 0.71	0.0489218	<0.01	12701.8	<0.01	94.2685
Baek, J.H. 2010 , .10	0.61391	0.518 - 0.71	0.0489189	<0.01	12700.2	<0.01	94.2678
Baek, J.H. 2010 , .11	0.613555	0.518 - 0.709	0.0489248	<0.01	12703.3	<0.01	94.2692
Bao, HB. 2016 , .1	0.611823	0.516 - 0.708	0.0489169	<0.01	12699.2	<0.01	94.2674
Bao, HB. 2016 , .2	0.610208	0.514 - 0.706	0.0488541	<0.01	12666.6	<0.01	94.2526
Bariami, V. 2012 , .1	0.611226	0.515 - 0.707	0.0489	<0.01	12690.4	<0.01	94.2634
Bariami, V. 2012 , .2	0.611226	0.515 - 0.707	0.0489	<0.01	12690.4	<0.01	94.2634
Bariami, V. 2012 , .3	0.611392	0.516 - 0.707	0.0489054	<0.01	12693.3	<0.01	94.2647
Bariami, V. 2012 , .4	0.611226	0.515 - 0.707	0.0489	<0.01	12690.4	<0.01	94.2634
Bass, C. 2011 , .1	0.611909	0.516 - 0.708	0.0489188	<0.01	12700.2	<0.01	94.2678
Bass, C. 2011 , .2	0.616605	0.521 - 0.712	0.0487891	<0.01	12633	<0.01	94.2373
Bass, C. 2011 , .3	0.616422	0.521 - 0.712	0.0488027	<0.01	12640	<0.01	94.2405
Bass, C. 2011 , .4	0.610234	0.514 - 0.706	0.0488556	<0.01	12667.4	<0.01	94.253
Bass, C. 2011 , .5	0.612324	0.516 - 0.708	0.0489255	<0.01	12703.7	<0.01	94.2694
Bass, C. 2011 , .6	0.612802	0.517 - 0.709	0.048929	<0.01	12705.5	<0.01	94.2702
Bass, C. 2011 , .7	0.610445	0.515 - 0.706	0.0488667	<0.01	12673.2	<0.01	94.2556
Bass, C. 2011 , .8	0.612496	0.517 - 0.708	0.0489273	<0.01	12704.6	<0.01	94.2698
Bass, C. 2011 , .9	0.610518	0.515 - 0.706	0.0488703	<0.01	12675	<0.01	94.2564
Bautista, M. A. 2015 , .1	0.611968	0.516 - 0.708	0.04892	<0.01	12700.8	<0.01	94.2681
Bautista, M. A. 2015 , .2	0.611266	0.515 - 0.707	0.0489013	<0.01	12691.1	<0.01	94.2637
Bautista, M. A. 2015 , .3	0.613358	0.517 - 0.709	0.048927	<0.01	12704.5	<0.01	94.2697
Bautista, M. A. 2015 , .4	0.610939	0.515 - 0.707	0.0488892	<0.01	12684.8	<0.01	94.2609
Bautista, M. A. 2015 , .5	0.613594	0.518 - 0.709	0.0489243	<0.01	12703.1	<0.01	94.2691
Bautista, M. A. 2015 , .6	0.612863	0.517 - 0.709	0.0489291	<0.01	12705.5	<0.01	94.2702
Bautista, M. A. 2015 , .7	0.611143	0.515 - 0.707	0.048897	<0.01	12688.9	<0.01	94.2627
Bautista, M. A. 2015 , .8	0.615764	0.52 - 0.711	0.0488457	<0.01	12662.2	<0.01	94.2506
Bautista, M. A. 2015 , .9	0.613902	0.518 - 0.71	0.048919	<0.01	12700.3	<0.01	94.2679
Bautista, M. A. 2015 , .10	0.612802	0.517 - 0.709	0.048929	<0.01	12705.5	<0.01	94.2702
Bautista, M. A. 2015 , .11	0.604423	0.51 - 0.699	0.0481851	<0.01	12322.1	<0.01	94.0919
Bautista, M. A. 2015 , .12	0.613457	0.518 - 0.709	0.048926	<0.01	12704	<0.01	94.2695
Bautista, M. A. 2015 , .13	0.611851	0.516 - 0.708	0.0489176	<0.01	12699.6	<0.01	94.2675
Bautista, MAM. 2007 , .1	0.611545	0.516 - 0.707	0.04891	<0.01	12695.6	<0.01	94.2657
Bautista, MAM. 2007 , .2	0.61204	0.516 - 0.708	0.0489213	<0.01	12701.5	<0.01	94.2684
Bautista, MAM. 2007 , .3	0.613867	0.518 - 0.71	0.0489197	<0.01	12700.7	<0.01	94.268
Bautista, MAM. 2007 , .4	0.613334	0.517 - 0.709	0.0489273	<0.01	12704.6	<0.01	94.2698
Bautista, MAM. 2007 , .5	0.614268	0.518 - 0.71	0.0489102	<0.01	12695.8	<0.01	94.2658
Bautista, MAM. 2007 , .6	0.614019	0.518 - 0.71	0.0489165	<0.01	12699	<0.01	94.2673
Brun_Barale, A. 2010 , .1	0.611497	0.516 - 0.707	0.0489086	<0.01	12694.9	<0.01	94.2654
Brun_Barale, A. 2010 , .2	0.610773	0.515 - 0.707	0.0488822	<0.01	12681.2	<0.01	94.2592
Brun_Barale, A. 2010 , .3	0.611494	0.516 - 0.707	0.0489085	<0.01	12694.8	<0.01	94.2654
Brun_Barale, A. 2010 , .4	0.610032	0.514 - 0.706	0.048844	<0.01	12661.4	<0.01	94.2502
Brun_Barale, A. 2010 , .5	0.612273	0.516 - 0.708	0.0489249	<0.01	12703.4	<0.01	94.2692
Brun_Barale, A. 2010 , .6	0.61153	0.516 - 0.707	0.0489095	<0.01	12695.4	<0.01	94.2656
Brun_Barale, A. 2010 , .7	0.613068	0.517 - 0.709	0.0489288	<0.01	12705.4	<0.01	94.2702
Brun_Barale, A. 2010 , .8	0.61314	0.517 - 0.709	0.0489286	<0.01	12705.3	<0.01	94.2701
Brun_Barale, A. 2010 , .9	0.612762	0.517 - 0.709	0.0489289	<0.01	12705.4	<0.01	94.2702
Cao, C. W. 2008 ,	0.611691	0.516 - 0.708	0.0489138	<0.01	12697.6	<0.01	94.2666
Chen, N. 2020 ,	0.612405	0.517 - 0.708	0.0489265	<0.01	12704.2	<0.01	94.2696
Cifuentes, D. 2012 , .1	0.613595	0.518 - 0.709	0.0489243	<0.01	12703.1	<0.01	94.2691
Cifuentes, D. 2012 , .2	0.613512	0.518 - 0.709	0.0489254	<0.01	12703.6	<0.01	94.2694
Cifuentes, D. 2012 , .3	0.614343	0.518 - 0.71	0.0489081	<0.01	12694.6	<0.01	94.2653
Cifuentes, D. 2012 , .4	0.614703	0.519 - 0.711	0.0488962	<0.01	12688.5	<0.01	94.2625
Cifuentes, D. 2012 , .5	0.612233	0.516 - 0.708	0.0489244	<0.01	12703.1	<0.01	94.2691
Cifuentes, D. 2012 , .6	0.612158	0.516 - 0.708	0.0489233	<0.01	12702.5	<0.01	94.2689
Cifuentes, D. 2012 , .7	0.614213	0.518 - 0.71	0.0489117	<0.01	12696.5	<0.01	94.2662
Cifuentes, D. 2012 , .8	0.614339	0.518 - 0.71	0.0489082	<0.01	12694.7	<0.01	94.2653
Cifuentes, D. 2012 , .9	0.615404	0.52 - 0.711	0.0488654	<0.01	12672.5	<0.01	94.2553
Delannay, C. 2018 , .1	0.617235	0.522 - 0.713	0.0487372	<0.01	12606.1	<0.01	94.225
Delannay, C. 2018 , .2	0.61133	0.515 - 0.707	0.0489035	<0.01	12692.2	<0.01	94.2642
Delannay, C. 2018 , .3	0.612389	0.516 - 0.708	0.0489263	<0.01	12704.1	<0.01	94.2696
Delannay, C. 2018 , .4	0.611701	0.516 - 0.708	0.0489141	<0.01	12697.7	<0.01	94.2667
Delannay, C. 2018 , .5	0.614421	0.519 - 0.71	0.0489057	<0.01	12693.4	<0.01	94.2647
Ding, ZP. 2013 , .1	0.614262	0.518 - 0.71	0.0489104	<0.01	12695.8	<0.01	94.2658
Ding, ZP. 2013 , .2	0.60979	0.514 - 0.705	0.0488291	<0.01	12653.7	<0.01	94.2467
Ding, ZP. 2013 , .3	0.613167	0.517 - 0.709	0.0489284	<0.01	12705.2	<0.01	94.2701
Djc. gbc., Innocent. 2014 , .1	0.61196	0.516 - 0.708	0.0489198	<0.01	12700.7	<0.01	94.268
Djc. gbc., Innocent. 2014 , .2	0.612011	0.516 - 0.708	0.0489208	<0.01	12701.2	<0.01	94.2683
Edi, C.V. 2014 , .1	0.612252	0.516 - 0.708	0.0489246	<0.01	12703.2	<0.01	94.2692
Edi, C.V. 2014 , .2	0.612566	0.517 - 0.708	0.0489279	<0.01	12704.9	<0.01	94.2699
Edi, C.V. 2014 , .3	0.611012	0.515 - 0.707	0.0488921	<0.01	12686.3	<0.01	94.2615
Edi, C.V. 2014 , .4	0.610418	0.515 - 0.706	0.0488653	<0.01	12672.4	<0.01	94.2553
Edi, C.V. 2014 , .5	0.612817	0.517 - 0.709	0.048929	<0.01	12705.5	<0.01	94.2702
Elazaki, M.E.A. 2016 , .1	0.61292	0.517 - 0.709	0.0489291	<0.01	12705.5	<0.01	94.2702
Elazaki, M.E.A. 2016 , .2	0.613029	0.517 - 0.709	0.0489289	<0.01	12705.5	<0.01	94.2702
Elazaki, M.E.A. 2016 , .3	0.610904	0.515 - 0.707	0.0488878	<0.01	12684.1	<0.01	94.2605
Elazaki, M.E.A. 2016 , .4	0.613836	0.518 - 0.71	0.0489203	<0.01	12701	<0.01	94.2682
Elazaki, M.E.A. 2016 , .5	0.610747	0.515 - 0.707	0.0488811	<0.01	12680.6	<0.01	94.259
Elazaki, M.E.A. 2018 , .1	0.612859	0.517 - 0.709	0.0489291	<0.01	12705.5	<0.01	94.2702
Elazaki, M.E.A. 2018 , .2	0.612859	0.517 - 0.709	0.0489291	<0.01	12705.5	<0.01	94.2702
Elazaki, M.E.A. 2018 , .3	0.611151	0.515 - 0.707	0.0488973	<0.01	12689	<0.01	94.2628
Elazaki, M.E.A. 2018 , .4	0.614301	0.518 - 0.71	0.0489093	<0.01	12695.3	<0.01	94.2656
Elazaki, M.E.A. 2018 , .5	0.611616	0.516 - 0.707	0.0489119	<0.01	12696.6	<0.01	94.2662
Elazaki, M.E.A. 2018 , .6	0.611718	0.516 - 0.708	0.0489145	<0.01	12698	<0.01	94.2668
Elazaki, M.E.A. 2018 , .7	0.612929	0.517 - 0.709	0.0489291	<0.01	12705.5	<0.01	94.2702
Elazaki, M.E.A. 2018 , .8	0.612695	0.517 - 0.709	0.0489286	<0.01	12705.3	<0.01	94.2701
Elzaki, MEA. 2015 , .1	0.614037	0.518 - 0.71	0.0489161	<0.01	12698.8	<0.01	94.2672
Elzaki, MEA. 2015 , .2	0.614003	0.518 - 0.71	0.0489169	<0.01	12699.2	<0.01	94.2674
Elzaki, MEA. 2015 , .3	0.614559	0.519 - 0.71	0.0489013	<0.01	12691.1	<0.01	94.2637
Elzaki, MEA. 2015 , .4	0.614703	0.519 - 0.711	0.0488962	<0.01	12688.5	<0.01	94.2625
Elzaki, MEA. 2015 , .5	0.615654	0.52 - 0.711	0.048852	<0.01	12665.5	<0.01	94.2521
Elzaki, MEA. 2015 , .6	0.610116	0.514 - 0.706	0.0488489	<0.01	12664	<0.01	94.2514
Elzaki, MEA. 2015 , .7	0.61423	0.518 - 0.71	0.0489113	<0.01	12696.3	<0.01	94.266
Elzaki, MEA. 2015 , .8	0.614633	0.519 - 0.71	0.0488987	<0.01	12689.8	<0.01	94.2631
Elzaki, MEA. 2015 , .9	0.61448	0.519 - 0.71	0.0489039	<0.01	12692.4	<0.01	94.2643
Elzaki, MEA. 2015 , .10	0.613831	0.518 - 0.71	0.0489204	<0.01	12701	<0.01	94.2682
Elzaki, MEA. 2015 , .11	0.615098	0.519 - 0.711	0.0488801	<0.01	12680.1	<0.01	94.2587
Elzaki, MEA. 2015 , .12	0.615009	0.519 - 0.711	0.048884	<0.01	12682.1	<0.01	94.2596
Elzaki, MEA. 2015 , .13	0.614502	0.519 - 0.71	0.0489032	<0.01	12692.1	<0.01	94.2641
Elzaki, MEA. 2015 , .14	0.613358	0.517 - 0.709	0.048927	<0.01	12704.5	<0.01	94.2697
Elzaki, MEA. 2015 , .15	0.613551	0.518 - 0.709	0.0489249	<0.01	12703.4	<0.01	94.2692
Elzaki, MEA. 2015 , .16	0.614559	0.519 - 0.71	0.0489013	<0.01	12691.1	<0.01	94.2637
Elzaki, MEA. 2015 , .17	0.614559	0.519 - 0.71	0.0489013	<0.01	12691.1	<0.01	94.2637
Elzaki, MEA. 2015 , .18	0.61589	0.52 - 0.712	0.0488381	<0.01	12658.3	<0.01	94.2489
Elzaki, MEA. 2015 , .19	0.61589	0.52 - 0.712	0.0488381	<0.01	12658.3	<0.01	94.2489
Elzaki, MEA. 2015 , .20	0.614502	0.519 - 0.71	0.0489032	<0.01	12692.1	<0.01	94.2641
Elzaki, MEA. 2015 , .21	0.614625	0.519 - 0.71	0.048899	<0.01	12689.9	<0.01	94.2632
Elzaki, MEA. 2015 , .22	0.613416	0.518 - 0.709	0.0489265	<0.01	12704.2	<0.01	94.2696
Elzaki, MEA. 2015 , .23	0.61551	0.52 - 0.711	0.0488599	<0.01	12669.6	<0.01	94.254
Elzaki, MEA. 2015 , .24	0.615098	0.519 - 0.711	0.0488801	<0.01	12680.1	<0.01	94.2587
Elzaki, MEA. 2015 , .25	0.614865	0.519 - 0.711	0.04889	<0.01	12685.2	<0.01	94.261
Elzaki, MEA. 2015 , .26	0.614147	0.518 - 0.71	0.0489134	<0.01	12697.4	<0.01	94.2666
Elzaki, MEA. 2015 , .27	0.614786	0.519 - 0.711	0.0488931	<0.01	12686.8	<0.01	94.2618
Elzaki, MEA. 2015 , .28	0.614097	0.518 - 0.71	0.0489147	<0.01	12698.1	<0.01	94.2668
Elzaki, MEA. 2015 , .29	0.614703	0.519 - 0.711	0.0488962	<0.01	12688.5	<0.01	94.2625
Elzaki, MEA. 2015 , .30	0.61551	0.52 - 0.711	0.0488599	<0.01	12669.6	<0.01	94.254
Elzaki, MEA. 2015 , .31	0.615259	0.519 - 0.711	0.0488726	<0.01	12676.2	<0.01	94.257
Elzaki, MEA. 2015 , .32	0.614703	0.519 - 0.711	0.0488962	<0.01	12688.5	<0.01	94.2625
Elzaki, MEA. 2015 , .33	0.615654	0.52 - 0.711	0.048852	<0.01	12665.5	<0.01	94.2521
Elzaki, MEA. 2015 , .34	0.61497	0.519 - 0.711	0.0488857	<0.01	12683	<0.01	94.26
Elzaki, MEA. 2015 , .35	0.614428	0.519 - 0.71	0.0489055	<0.01	12693.3	<0.01	94.2647
Elzaki, MEA. 2015 , .36	0.615654	0.52 - 0.711	0.048852	<0.01	12665.5	<0.01	94.2521
Elzaki, MEA. 2015 , .37	0.615122	0.519 - 0.711	0.048879	<0.01	12679.5	<0.01	94.2585
Elzaki, MEA. 2015 , .38	0.614273	0.518 - 0.71	0.0489101	<0.01	12695.7	<0.01	94.2658
Elzaki, MEA. 2015 , .39	0.614777	0.519 - 0.711	0.0488934	<0.01	12687	<0.01	94.2619
Elzaki, MEA. 2015 , .40	0.615334	0.52 - 0.711	0.0488689	<0.01	12674.3	<0.01	94.2561
Elzaki, MEA. 2015 , .41	0.613752	0.518 - 0.71	0.0489218	<0.01	12701.8	<0.01	94.2685
Elzaki, MEA. 2015 , .42	0.613608	0.518 - 0.709	0.0489241	<0.01	12703	<0.01	94.2691
Elzaki, MEA. 2015 , .43	0.615404	0.52 - 0.711	0.0488654	<0.01	12672.5	<0.01	94.2553
Elzaki, MEA. 2015 , .44	0.615259	0.519 - 0.711	0.0488726	<0.01	12676.2	<0.01	94.257
Elzaki, MEA. 2015 , .45	0.615076	0.519 - 0.711	0.0488811	<0.01	12680.6	<0.01	94.2589
Elzaki, MEA. 2015 , .46	0.614703	0.519 - 0.711	0.0488962	<0.01	12688.5	<0.01	94.2625
Elzaki, MEA. 2015 , .47	0.614777	0.519 - 0.711	0.0488934	<0.01	12687	<0.01	94.2619
Elzaki, MEA. 2015 , .48	0.614703	0.519 - 0.711	0.0488962	<0.01	12688.5	<0.01	94.2625
Elzaki, MEA. 2015 , .49	0.615584	0.52 - 0.711	0.0488559	<0.01	12667.5	<0.01	94.253
Elzaki, MEA. 2015 , .50	0.615122	0.519 - 0.711	0.048879	<0.01	12679.5	<0.01	94.2585
Elzaki, MEA. 2015 , .51	0.614077	0.518 - 0.71	0.0489152	<0.01	12698.3	<0.01	94.267
Elzaki, MEA. 2015 , .52	0.614171	0.518 - 0.71	0.0489128	<0.01	12697.1	<0.01	94.2664
Elzaki, MEA. 2015 , .53	0.613678	0.518 - 0.71	0.0489231	<0.01	12702.4	<0.01	94.2688
Elzaki, MEA. 2015 , .54	0.614559	0.519 - 0.71	0.0489013	<0.01	12691.1	<0.01	94.2637
Elzaki, MEA. 2015 , .55	0.615654	0.52 - 0.711	0.048852	<0.01	12665.5	<0.01	94.2521
Elzaki, MEA. 2015 , .56	0.61423	0.518 - 0.71	0.0489113	<0.01	12696.3	<0.01	94.266
Elzaki, MEA. 2015 , .57	0.61621	0.521 - 0.712	0.0488175	<0.01	12647.6	<0.01	94.244
Elzaki, MEA. 2015 , .58	0.611607	0.516 - 0.707	0.0489116	<0.01	12696.5	<0.01	94.2661
Feng,X.C. 2018 , .1	0.611763	0.516 - 0.708	0.0489156	<0.01	12698.5	<0.01	94.267
Feng,X.C. 2018 , .2	0.609527	0.514 - 0.705	0.0488116	<0.01	12644.6	<0.01	94.2426
Feng,X.C. 2018 , .3	0.612022	0.516 - 0.708	0.048921	<0.01	12701.3	<0.01	94.2683
Feng,X.C. 2018 , .4	0.611223	0.515 - 0.707	0.0488998	<0.01	12690.4	<0.01	94.2634
Feng,X.C. 2018 , .5	0.611429	0.516 - 0.707	0.0489065	<0.01	12693.8	<0.01	94.2649
Feng,X.C. 2018 , .6	0.611101	0.515 - 0.707	0.0488955	<0.01	12688.1	<0.01	94.2623
Feng,X.C. 2018 , .7	0.612417	0.517 - 0.708	0.0489266	<0.01	12704.2	<0.01	94.2696
Feng,X.C. 2018 , .8	0.612496	0.517 - 0.708	0.0489273	<0.01	12704.6	<0.01	94.2698
Feng,X.C. 2018 , .9	0.611357	0.516 - 0.707	0.0489043	<0.01	12692.7	<0.01	94.2644
Feng,X.C. 2018 , .10	0.609972	0.514 - 0.706	0.0488405	<0.01	12659.6	<0.01	94.2494
Feng,X.C. 2018 , .11	0.611586	0.516 - 0.707	0.0489111	<0.01	12696.2	<0.01	94.266
Gao, X. 2016 ,	0.611698	0.516 - 0.708	0.048914	<0.01	12697.7	<0.01	94.2667
Goindin, D. 2017 , .1	0.608676	0.513 - 0.704	0.0487449	<0.01	12610.1	<0.01	94.2268
Goindin, D. 2017 , .2	0.613651	0.518 - 0.71	0.0489235	<0.01	12702.6	<0.01	94.2689
Goindin, D. 2017 , .3	0.612613	0.517 - 0.709	0.0489282	<0.01	12705.1	<0.01	94.27
Goindin, D. 2017 , .4	0.612347	0.516 - 0.708	0.0489258	<0.01	12703.8	<0.01	94.2695
Goindin, D. 2017 , .5	0.612047	0.516 - 0.708	0.0489214	<0.01	12701.6	<0.01	94.2684
Goindin, D. 2017 , .6	0.610481	0.515 - 0.706	0.0488685	<0.01	12674.1	<0.01	94.256
Goindin, D. 2017 , .7	0.61275	0.517 - 0.709	0.0489288	<0.01	12705.4	<0.01	94.2702
Grosso, Cala G. 2016 , .1	0.614801	0.519 - 0.711	0.0488925	<0.01	12686.5	<0.01	94.2616
Grosso, Cala G. 2016 , .2	0.613713	0.518 - 0.71	0.0489225	<0.01	12702.1	<0.01	94.2687
Grosso, Cala G. 2016 , .3	0.607504	0.512 - 0.703	0.0486285	<0.01	12549.9	<0.01	94.1992
Han, JB. 2016 , .1	0.612626	0.517 - 0.709	0.0489283	<0.01	12705.1	<0.01	94.27
Han, JB. 2016 , .2	0.61643	0.521 - 0.712	0.0488021	<0.01	12639.7	<0.01	94.2404
Han, JB. 2016 , .3	0.612715	0.517 - 0.709	0.0489287	<0.01	12705.3	<0.01	94.2701
Han, JB. 2016 , .4	0.613972	0.518 - 0.71	0.0489176	<0.01	12699.6	<0.01	94.2675
Han, JB. 2016 , .5	0.614923	0.519 - 0.711	0.0488876	<0.01	12684	<0.01	94.2605
Han, JB. 2016 , .6	0.61207	0.516 - 0.708	0.0489218	<0.01	12701.8	<0.01	94.2685
Han, JB. 2016 , .7	0.614923	0.519 - 0.711	0.0488876	<0.01	12684	<0.01	94.2605
Han, JB. 2016 , .8	0.610385	0.515 - 0.706	0.0488636	<0.01	12671.6	<0.01	94.2548
Han, JB. 2016 , .9	0.614528	0.519 - 0.71	0.0489023	<0.01	12691.6	<0.01	94.2639
Han, JB. 2016 , .10	0.614923	0.519 - 0.711	0.0488876	<0.01	12684	<0.01	94.2605
Han, JB. 2016 , .11	0.611592	0.516 - 0.707	0.0489112	<0.01	12696.3	<0.01	94.266
Han, JB. 2016 , .12	0.614222	0.518 - 0.71	0.0489115	<0.01	12696.4	<0.01	94.2661
Han, JB. 2016 , .13	0.609556	0.514 - 0.705	0.0488136	<0.01	12645.6	<0.01	94.2431
Han, JB. 2016 , .14	0.612269	0.516 - 0.708	0.0489249	<0.01	12703.3	<0.01	94.2692
Han, JB. 2016 , .15	0.613314	0.517 - 0.709	0.0489274	<0.01	12704.7	<0.01	94.2698
Han, JB. 2016 , .16	0.613526	0.518 - 0.709	0.0489252	<0.01	12703.5	<0.01	94.2693
Han, JB. 2016 , .17	0.613526	0.518 - 0.709	0.0489252	<0.01	12703.5	<0.01	94.2693
Han, JB. 2016 , .18	0.611944	0.516 - 0.708	0.0489195	<0.01	12700.6	<0.01	94.268
Han, JB. 2016 , .19	0.609166	0.514 - 0.705	0.0487851	<0.01	12630.9	<0.01	94.2363
Han, JB. 2016 , .20	0.613776	0.518 - 0.71	0.0489214	<0.01	12701.6	<0.01	94.2684
Han, JB. 2016 , .21	0.614082	0.518 - 0.71	0.0489151	<0.01	12698.3	<0.01	94.2669
Han, JB. 2016 , .22	0.613776	0.518 - 0.71	0.0489214	<0.01	12701.6	<0.01	94.2684
Han, JB. 2016 , .23	0.614222	0.518 - 0.71	0.0489115	<0.01	12696.4	<0.01	94.2661
Han, JB. 2016 , .24	0.614476	0.519 - 0.71	0.048904	<0.01	12692.5	<0.01	94.2643
Han, JB. 2016 , .25	0.613526	0.518 - 0.709	0.0489252	<0.01	12703.5	<0.01	94.2693
Han, JB. 2016 , .26	0.612575	0.517 - 0.708	0.0489279	<0.01	12704.9	<0.01	94.2699
Han, JB. 2016 , .27	0.614082	0.518 - 0.71	0.0489151	<0.01	12698.3	<0.01	94.2669
Han, JB. 2016 , .28	0.614082	0.518 - 0.71	0.0489151	<0.01	12698.3	<0.01	94.2669
Han, JB. 2016 , .29	0.613776	0.518 - 0.71	0.0489214	<0.01	12701.6	<0.01	94.2684
Han, JB. 2016 , .30	0.612097	0.516 - 0.708	0.0489223	<0.01	12702	<0.01	94.2686
Han, JB. 2016 , .31	0.614082	0.518 - 0.71	0.0489151	<0.01	12698.3	<0.01	94.2669
Han, JB. 2016 , .32	0.613776	0.518 - 0.71	0.0489214	<0.01	12701.6	<0.01	94.2684
Han, JB. 2016 , .33	0.611568	0.516 - 0.707	0.0489106	<0.01	12695.9	<0.01	94.2659
Han, JB. 2016 , .34	0.61314	0.517 - 0.709	0.0489286	<0.01	12705.3	<0.01	94.2701
Han, JB. 2016 , .35	0.611146	0.515 - 0.707	0.0488971	<0.01	12689	<0.01	94.2627
Han, JB. 2016 , .36	0.611568	0.516 - 0.707	0.0489106	<0.01	12695.9	<0.01	94.2659
Han, JB. 2016 , .37	0.613365	0.517 - 0.709	0.048927	<0.01	12704.4	<0.01	94.2697
Han, JB. 2016 , .38	0.613212	0.517 - 0.709	0.0489282	<0.01	12705.1	<0.01	94.27
Han, JB. 2016 , .39	0.614793	0.519 - 0.711	0.0488928	<0.01	12686.7	<0.01	94.2617
Han, JB. 2016 , .40	0.61131	0.515 - 0.707	0.0489028	<0.01	12691.9	<0.01	94.2641
Han, JB. 2016 , .41	0.610151	0.514 - 0.706	0.0488509	<0.01	12665	<0.01	94.2519
Han, JB. 2016 , .42	0.613962	0.518 - 0.71	0.0489178	<0.01	12699.7	<0.01	94.2676
Han, JB. 2016 , .43	0.615744	0.52 - 0.711	0.0488468	<0.01	12662.9	<0.01	94.2509
Han, JB. 2016 , .44	0.614399	0.519 - 0.71	0.0489064	<0.01	12693.8	<0.01	94.2649
Han, JB. 2016 , .45	0.609795	0.514 - 0.705	0.0488295	<0.01	12653.9	<0.01	94.2468
Han, JB. 2016 , .46	0.615043	0.519 - 0.711	0.0488825	<0.01	12681.4	<0.01	94.2593
Han, JB. 2016 , .47	0.614582	0.519 - 0.71	0.0489005	<0.01	12690.7	<0.01	94.2635
Han, JB. 2016 , .48	0.613842	0.518 - 0.71	0.0489202	<0.01	12700.9	<0.01	94.2681
Han, JB. 2016 , .49	0.613962	0.518 - 0.71	0.0489178	<0.01	12699.7	<0.01	94.2676
Han, JB. 2016 , .50	0.614793	0.519 - 0.711	0.0488928	<0.01	12686.7	<0.01	94.2617
Han, JB. 2016 , .51	0.610684	0.515 - 0.706	0.0488782	<0.01	12679.1	<0.01	94.2583
Han, JB. 2016 , .52	0.613011	0.517 - 0.709	0.048929	<0.01	12705.5	<0.01	94.2702
Han, JB. 2016 , .53	0.615043	0.519 - 0.711	0.0488825	<0.01	12681.4	<0.01	94.2593
Han, JB. 2016 , .54	0.614582	0.519 - 0.71	0.0489005	<0.01	12690.7	<0.01	94.2635
Han, JB. 2016 , .55	0.610342	0.515 - 0.706	0.0488614	<0.01	12670.4	<0.01	94.2543
Han, JB. 2016 , .56	0.610621	0.515 - 0.706	0.0488753	<0.01	12677.6	<0.01	94.2576
Han, JB. 2016 , .57	0.611779	0.516 - 0.708	0.0489159	<0.01	12698.7	<0.01	94.2671
Han, JB. 2016 , .58	0.613972	0.518 - 0.71	0.0489176	<0.01	12699.6	<0.01	94.2675
Han, JB. 2016 , .59	0.61643	0.521 - 0.712	0.0488021	<0.01	12639.7	<0.01	94.2404
Han, JB. 2016 , .60	0.614222	0.518 - 0.71	0.0489115	<0.01	12696.4	<0.01	94.2661
Irving, H. 2012 , .1	0.612496	0.517 - 0.708	0.0489273	<0.01	12704.6	<0.01	94.2698
Irving, H. 2012 , .2	0.611741	0.516 - 0.708	0.048915	<0.01	12698.2	<0.01	94.2669
Irving, H. 2012 , .3	0.610622	0.515 - 0.706	0.0488753	<0.01	12677.6	<0.01	94.2576
Irving, H. 2012 , .4	0.611295	0.515 - 0.707	0.0489023	<0.01	12691.6	<0.01	94.2639
Jin, R.H. 2019 , .1	0.614157	0.518 - 0.71	0.0489132	<0.01	12697.3	<0.01	94.2665
Jin, R.H. 2019 , .2	0.615745	0.52 - 0.711	0.0488468	<0.01	12662.8	<0.01	94.2509
Jin, R.H. 2019 , .3	0.614886	0.519 - 0.711	0.0488891	<0.01	12684.8	<0.01	94.2608
Jin, R.H. 2019 , .4	0.613926	0.518 - 0.71	0.0489185	<0.01	12700.1	<0.01	94.2677
Jin, R.H. 2019 , .5	0.614415	0.519 - 0.71	0.0489059	<0.01	12693.5	<0.01	94.2648
Jin, R.H. 2019 , .6	0.613108	0.517 - 0.709	0.0489287	<0.01	12705.3	<0.01	94.2701
Jin, R.H. 2019 , .7	0.614542	0.519 - 0.71	0.0489019	<0.01	12691.4	<0.01	94.2638
Jin, R.H. 2019 , .8	0.614223	0.518 - 0.71	0.0489115	<0.01	12696.4	<0.01	94.2661
Jin, R.H. 2019 , .9	0.613796	0.518 - 0.71	0.0489211	<0.01	12701.4	<0.01	94.2683
Jin, R.H. 2019 , .10	0.615086	0.519 - 0.711	0.0488806	<0.01	12680.4	<0.01	94.2589
Jin, R.H. 2019 , .11	0.613661	0.518 - 0.71	0.0489233	<0.01	12702.6	<0.01	94.2689
Jin, R.H. 2019 , .12	0.614589	0.519 - 0.71	0.0489003	<0.01	12690.6	<0.01	94.2635
Jin, R.H. 2019 , .13	0.616255	0.521 - 0.712	0.0488144	<0.01	12646	<0.01	94.2433
Jin, R.H. 2019 , .14	0.612671	0.517 - 0.709	0.0489285	<0.01	12705.2	<0.01	94.2701
Jin, R.H. 2019 , .15	0.61462	0.519 - 0.71	0.0488992	<0.01	12690	<0.01	94.2632
Jin, R.H. 2019 , .16	0.61301	0.517 - 0.709	0.048929	<0.01	12705.5	<0.01	94.2702
Jin, R.H. 2019 , .17	0.614104	0.518 - 0.71	0.0489145	<0.01	12698	<0.01	94.2668
Jin, R.H. 2019 , .18	0.613005	0.517 - 0.709	0.048929	<0.01	12705.5	<0.01	94.2702
Jin, R.H. 2019 , .19	0.613496	0.518 - 0.709	0.0489256	<0.01	12703.7	<0.01	94.2694
Jin, R.H. 2019 , .20	0.61459	0.519 - 0.71	0.0489002	<0.01	12690.5	<0.01	94.2634
Jin, R.H. 2019 , .21	0.614131	0.518 - 0.71	0.0489138	<0.01	12697.6	<0.01	94.2666
Jin, R.H. 2019 , .22	0.615052	0.519 - 0.711	0.0488821	<0.01	12681.2	<0.01	94.2592
Jin, R.H. 2019 , .23	0.615935	0.52 - 0.712	0.0488353	<0.01	12656.9	<0.01	94.2482
Jin, R.H. 2019 , .24	0.614453	0.519 - 0.71	0.0489047	<0.01	12692.9	<0.01	94.2645
Jin, R.H. 2019 , .25	0.613956	0.518 - 0.71	0.0489179	<0.01	12699.7	<0.01	94.2676
Jin, R.H. 2019 , .26	0.614117	0.518 - 0.71	0.0489142	<0.01	12697.8	<0.01	94.2667
Jin, R.H. 2019 , .27	0.613887	0.518 - 0.71	0.0489193	<0.01	12700.5	<0.01	94.2679
Jin, R.H. 2019 , .28	0.612907	0.517 - 0.709	0.0489291	<0.01	12705.5	<0.01	94.2702
Jin, R.H. 2019 , .29	0.613446	0.518 - 0.709	0.0489262	<0.01	12704	<0.01	94.2695
Jin, R.H. 2019 , .30	0.613549	0.518 - 0.709	0.0489249	<0.01	12703.4	<0.01	94.2692
Jin, R.H. 2019 , .31	0.613022	0.517 - 0.709	0.048929	<0.01	12705.5	<0.01	94.2702
Jin, R.H. 2019 , .32	0.614083	0.518 - 0.71	0.048915	<0.01	12698.2	<0.01	94.2669
Jin, R.H. 2019 , .33	0.613954	0.518 - 0.71	0.048918	<0.01	12699.8	<0.01	94.2676
Jin, R.H. 2019 , .34	0.613918	0.518 - 0.71	0.0489187	<0.01	12700.2	<0.01	94.2678
Jin, R.H. 2019 , .35	0.621415	0.527 - 0.716	0.0481825	<0.01	12320.7	<0.01	94.0913
Jin, R.H. 2019 , .36	0.612932	0.517 - 0.709	0.0489291	<0.01	12705.5	<0.01	94.2702
Jin, R.H. 2019 , .37	0.615702	0.52 - 0.711	0.0488492	<0.01	12664.1	<0.01	94.2515
Jin, R.H. 2019 , .38	0.61459	0.519 - 0.71	0.0489002	<0.01	12690.5	<0.01	94.2634
Jin, R.H. 2019 , .39	0.614147	0.518 - 0.71	0.0489134	<0.01	12697.4	<0.01	94.2666
Jin, R.H. 2019 , .40	0.612101	0.516 - 0.708	0.0489224	<0.01	12702	<0.01	94.2686
Jin, R.H. 2019 , .41	0.614453	0.519 - 0.71	0.0489047	<0.01	12692.9	<0.01	94.2645
Jin, R.H. 2019 , .42	0.613752	0.518 - 0.71	0.0489218	<0.01	12701.8	<0.01	94.2685
Jin, R.H. 2019 , .43	0.612245	0.516 - 0.708	0.0489245	<0.01	12703.2	<0.01	94.2692
Jin, R.H. 2019 , .44	0.609497	0.514 - 0.705	0.0488095	<0.01	12643.5	<0.01	94.2421
Jin, R.H. 2019 , .45	0.615063	0.519 - 0.711	0.0488816	<0.01	12680.9	<0.01	94.2591
Jin, R.H. 2019 , .46	0.614453	0.519 - 0.71	0.0489047	<0.01	12692.9	<0.01	94.2645
Jin, R.H. 2019 , .47	0.612552	0.517 - 0.708	0.0489278	<0.01	12704.9	<0.01	94.2699
Jin, R.H. 2019 , .48	0.613752	0.518 - 0.71	0.0489218	<0.01	12701.8	<0.01	94.2685
Jin, R.H. 2019 , .49	0.613752	0.518 - 0.71	0.0489218	<0.01	12701.8	<0.01	94.2685
Jin, R.H. 2019 , .50	0.614067	0.518 - 0.71	0.0489154	<0.01	12698.4	<0.01	94.267
Jin, R.H. 2019 , .51	0.615323	0.52 - 0.711	0.0488695	<0.01	12674.6	<0.01	94.2562
Jin, R.H. 2019 , .52	0.614513	0.519 - 0.71	0.0489028	<0.01	12691.9	<0.01	94.2641
Jin, R.H. 2019 , .53	0.615737	0.52 - 0.711	0.0488472	<0.01	12663.1	<0.01	94.251
Jones, C.M. 2013 , .1	0.611237	0.515 - 0.707	0.0489003	<0.01	12690.6	<0.01	94.2635
Jones, C.M. 2013 , .2	0.61315	0.517 - 0.709	0.0489285	<0.01	12705.2	<0.01	94.2701
Jones, C.M. 2013 , .3	0.61385	0.518 - 0.71	0.0489201	<0.01	12700.9	<0.01	94.2681
Kaplanoglu, E. 2017 , .1	0.611057	0.515 - 0.707	0.0488938	<0.01	12687.2	<0.01	94.2619
Kaplanoglu, E. 2017 , .2	0.611317	0.515 - 0.707	0.048903	<0.01	12692	<0.01	94.2641
Kaplanoglu, E. 2017 , .3	0.611024	0.515 - 0.707	0.0488926	<0.01	12686.6	<0.01	94.2617
Kaplanoglu, E. 2017 , .4	0.607711	0.512 - 0.703	0.0486512	<0.01	12561.6	<0.01	94.2046
Karunker, I. 2008 , .1	0.614719	0.519 - 0.711	0.0488956	<0.01	12688.2	<0.01	94.2624
Karunker, I. 2008 , .2	0.61573	0.52 - 0.711	0.0488476	<0.01	12663.3	<0.01	94.2511
Karunker, I. 2008 , .3	0.614424	0.519 - 0.71	0.0489057	<0.01	12693.4	<0.01	94.2647
Karunker, I. 2008 , .4	0.614681	0.519 - 0.711	0.048897	<0.01	12688.9	<0.01	94.2627
Karunker, I. 2008 , .5	0.612982	0.517 - 0.709	0.048929	<0.01	12705.5	<0.01	94.2702
Karunker, I. 2008 , .6	0.614786	0.519 - 0.711	0.0488931	<0.01	12686.8	<0.01	94.2618
Karunker, I. 2008 , .7	0.612802	0.517 - 0.709	0.048929	<0.01	12705.5	<0.01	94.2702
Karunker, I. 2008 , .8	0.609831	0.514 - 0.706	0.0488318	<0.01	12655	<0.01	94.2474
Karunker, I. 2008 , .9	0.614853	0.519 - 0.711	0.0488905	<0.01	12685.5	<0.01	94.2612
Karunker, I. 2008 , .10	0.615245	0.519 - 0.711	0.0488732	<0.01	12676.6	<0.01	94.2571
Karunker, I. 2008 , .11	0.614413	0.519 - 0.71	0.048906	<0.01	12693.6	<0.01	94.2648
Komagata, O. 2010 , .1	0.61085	0.515 - 0.707	0.0488855	<0.01	12682.9	<0.01	94.26
Komagata, O. 2010 , .2	0.615638	0.52 - 0.711	0.0488529	<0.01	12666	<0.01	94.2523
Komagata, O. 2010 , .3	0.605975	0.511 - 0.701	0.0484335	<0.01	12449.5	<0.01	94.1524
Li,x. X. 2018 , .1	0.612858	0.517 - 0.709	0.0489291	<0.01	12705.5	<0.01	94.2702
Li,x. X. 2018 , .2	0.611675	0.516 - 0.708	0.0489134	<0.01	12697.4	<0.01	94.2665
Li,x. X. 2018 , .3	0.613686	0.518 - 0.71	0.048923	<0.01	12702.4	<0.01	94.2688
Li,x. X. 2018 , .4	0.611764	0.516 - 0.708	0.0489156	<0.01	12698.5	<0.01	94.2671
Li,x. X. 2018 , .5	0.613811	0.518 - 0.71	0.0489208	<0.01	12701.2	<0.01	94.2683
Li,x. X. 2018 , .6	0.61286	0.517 - 0.709	0.0489291	<0.01	12705.5	<0.01	94.2702
Li,x. X. 2018 , .7	0.612687	0.517 - 0.709	0.0489286	<0.01	12705.3	<0.01	94.2701
Li,x. X. 2018 , .8	0.61205	0.516 - 0.708	0.0489215	<0.01	12701.6	<0.01	94.2684
Li,x. X. 2018 , .9	0.613401	0.518 - 0.709	0.0489266	<0.01	12704.3	<0.01	94.2696
Li,x. X. 2018 , .10	0.613446	0.518 - 0.709	0.0489262	<0.01	12704	<0.01	94.2695
Liu, N. 2011 , .1	0.611489	0.516 - 0.707	0.0489083	<0.01	12694.8	<0.01	94.2654
Liu, N. 2011 , .2	0.61186	0.516 - 0.708	0.0489178	<0.01	12699.7	<0.01	94.2676
Liu, N. 2011 , .3	0.612134	0.516 - 0.708	0.0489229	<0.01	12702.3	<0.01	94.2688
Liu, N. 2011 , .4	0.610394	0.515 - 0.706	0.0488641	<0.01	12671.8	<0.01	94.255
Lumjuan, N. 2005 , .1	0.61432	0.518 - 0.71	0.0489088	<0.01	12695	<0.01	94.2655
Lumjuan, N. 2005 , .2	0.610551	0.515 - 0.706	0.048872	<0.01	12675.9	<0.01	94.2568
Lumjuan, N. 2005 , .3	0.612331	0.516 - 0.708	0.0489256	<0.01	12703.7	<0.01	94.2694
Lumjuan, N. 2005 , .4	0.613639	0.518 - 0.71	0.0489237	<0.01	12702.7	<0.01	94.2689
Lv, Y. 2015 , .1	0.612307	0.516 - 0.708	0.0489253	<0.01	12703.6	<0.01	94.2693
Lv, Y. 2015 , .2	0.612283	0.516 - 0.708	0.048925	<0.01	12703.4	<0.01	94.2693
Lv, Y. 2015 , .3	0.611987	0.516 - 0.708	0.0489203	<0.01	12701	<0.01	94.2682
Ma, K.S. 2019 , .1	0.613519	0.518 - 0.709	0.0489253	<0.01	12703.6	<0.01	94.2693
Ma, K.S. 2019 , .2	0.614487	0.519 - 0.71	0.0489037	<0.01	12692.3	<0.01	94.2643
Ma, K.S. 2019 , .3	0.614343	0.518 - 0.71	0.0489081	<0.01	12694.6	<0.01	94.2653
Ma, K.S. 2019 , .4	0.614703	0.519 - 0.711	0.0488962	<0.01	12688.5	<0.01	94.2625
Ma, K.S. 2019 , .5	0.614006	0.518 - 0.71	0.0489168	<0.01	12699.2	<0.01	94.2673
Ma, K.S. 2019 , .6	0.613704	0.518 - 0.71	0.0489227	<0.01	12702.2	<0.01	94.2687
Ma, K.S. 2019 , .7	0.613469	0.518 - 0.709	0.0489259	<0.01	12703.9	<0.01	94.2695
Ma, K.S. 2019 , .8	0.612935	0.517 - 0.709	0.0489291	<0.01	12705.5	<0.01	94.2702
Ma, K.S. 2019 , .9	0.609098	0.513 - 0.705	0.0487799	<0.01	12628.2	<0.01	94.2351
Ma, K.S. 2019 , .10	0.614529	0.519 - 0.71	0.0489023	<0.01	12691.6	<0.01	94.2639
Ma, K.S. 2019 , .11	0.613202	0.517 - 0.709	0.0489282	<0.01	12705.1	<0.01	94.27
Ma, K.S. 2019 , .12	0.613703	0.518 - 0.71	0.0489227	<0.01	12702.2	<0.01	94.2687
Ma, K.S. 2019 , .13	0.61107	0.515 - 0.707	0.0488943	<0.01	12687.5	<0.01	94.2621
Ma, K.S. 2019 , .14	0.614214	0.518 - 0.71	0.0489117	<0.01	12696.5	<0.01	94.2661
Ma, K.S. 2019 , .15	0.613309	0.517 - 0.709	0.0489275	<0.01	12704.7	<0.01	94.2698
Ma, K.S. 2019 , .16	0.613622	0.518 - 0.71	0.0489239	<0.01	12702.9	<0.01	94.269
Ma, K.S. 2019 , .17	0.613996	0.518 - 0.71	0.048917	<0.01	12699.3	<0.01	94.2674
Ma, K.S. 2019 , .18	0.61388	0.518 - 0.71	0.0489195	<0.01	12700.6	<0.01	94.268
Ma, K.S. 2019 , .19	0.614827	0.519 - 0.711	0.0488915	<0.01	12686	<0.01	94.2614
Ma, K.S. 2019 , .20	0.614012	0.518 - 0.71	0.0489167	<0.01	12699.1	<0.01	94.2673
Ma, K.S. 2019 , .21	0.613164	0.517 - 0.709	0.0489284	<0.01	12705.2	<0.01	94.2701
Ma, K.S. 2019 , .22	0.613396	0.518 - 0.709	0.0489267	<0.01	12704.3	<0.01	94.2697
Ma, K.S. 2019 , .23	0.613563	0.518 - 0.709	0.0489247	<0.01	12703.3	<0.01	94.2692
Ma, K.S. 2019 , .24	0.614083	0.518 - 0.71	0.048915	<0.01	12698.2	<0.01	94.2669
Ma, K.S. 2019 , .25	0.61309	0.517 - 0.709	0.0489288	<0.01	12705.4	<0.01	94.2701
Ma, K.S. 2019 , .26	0.612465	0.517 - 0.708	0.048927	<0.01	12704.5	<0.01	94.2697
Ma, K.S. 2019 , .27	0.613604	0.518 - 0.709	0.0489242	<0.01	12703	<0.01	94.2691
Ma, K.S. 2019 , .28	0.61342	0.518 - 0.709	0.0489264	<0.01	12704.2	<0.01	94.2696
Muthusamy, R. 2015 , .1	0.612402	0.517 - 0.708	0.0489264	<0.01	12704.2	<0.01	94.2696
Muthusamy, R. 2015 , .2	0.61282	0.517 - 0.709	0.048929	<0.01	12705.5	<0.01	94.2702
Muthusamy, R. 2015 , .3	0.613261	0.517 - 0.709	0.0489278	<0.01	12704.9	<0.01	94.2699
Pan, Y. O. 2009 ,	0.612863	0.517 - 0.709	0.0489291	<0.01	12705.5	<0.01	94.2702
Pan, YO. 2009 ,	0.612873	0.517 - 0.709	0.0489291	<0.01	12705.5	<0.01	94.2702
Pan, YO. 2010 , .1	0.6156	0.52 - 0.711	0.048855	<0.01	12667.1	<0.01	94.2528
Pan, YO. 2010 , .2	0.61366	0.518 - 0.71	0.0489234	<0.01	12702.6	<0.01	94.2689
Pan, YO.2018 , .1	0.614688	0.519 - 0.711	0.0488967	<0.01	12688.7	<0.01	94.2626
Pan, YO.2018 , .2	0.613491	0.518 - 0.709	0.0489256	<0.01	12703.8	<0.01	94.2694
Pan, YO.2018 , .3	0.614569	0.519 - 0.71	0.0489009	<0.01	12690.9	<0.01	94.2636
Pan, YO.2018 , .4	0.61398	0.518 - 0.71	0.0489174	<0.01	12699.5	<0.01	94.2675
Pan, YO.2018 , .5	0.614127	0.518 - 0.71	0.0489139	<0.01	12697.7	<0.01	94.2667
Pan, YO.2018 , .6	0.615105	0.519 - 0.711	0.0488798	<0.01	12679.9	<0.01	94.2586
Pan, YO.2018 , .7	0.613495	0.518 - 0.709	0.0489256	<0.01	12703.7	<0.01	94.2694
Pan, YO.2018 , .8	0.613604	0.518 - 0.709	0.0489242	<0.01	12703	<0.01	94.2691
Pan, YO.2018 , .9	0.613868	0.518 - 0.71	0.0489197	<0.01	12700.7	<0.01	94.268
Pan, YO.2018 , .10	0.613699	0.518 - 0.71	0.0489227	<0.01	12702.2	<0.01	94.2687
Pan, YO.2018 , .11	0.613828	0.518 - 0.71	0.0489205	<0.01	12701.1	<0.01	94.2682
Pan, YO.2018 , .12	0.615445	0.52 - 0.711	0.0488633	<0.01	12671.4	<0.01	94.2548
Pan, YO.2018 , .13	0.614059	0.518 - 0.71	0.0489156	<0.01	12698.5	<0.01	94.2671
Pan, YO.2018 , .14	0.61393	0.518 - 0.71	0.0489185	<0.01	12700	<0.01	94.2677
Pan, YO.2018 , .15	0.612859	0.517 - 0.709	0.0489291	<0.01	12705.5	<0.01	94.2702
Pan, YO.2018 , .16	0.612321	0.516 - 0.708	0.0489255	<0.01	12703.7	<0.01	94.2694
Pan, YO.2018 , .17	0.613992	0.518 - 0.71	0.0489171	<0.01	12699.3	<0.01	94.2674
Pan, YO.2018 , .18	0.613613	0.518 - 0.71	0.048924	<0.01	12702.9	<0.01	94.269
Pan, YO.2018 , .19	0.614529	0.519 - 0.71	0.0489023	<0.01	12691.6	<0.01	94.2639
Pan, YO.2018 , .20	0.61368	0.518 - 0.71	0.048923	<0.01	12702.4	<0.01	94.2688
Pan, YO.2018 , .21	0.61474	0.519 - 0.711	0.0488948	<0.01	12687.8	<0.01	94.2622
Pan, YO.2018 , .22	0.614309	0.518 - 0.71	0.0489091	<0.01	12695.2	<0.01	94.2655
Pan, YO.2018 , .23	0.614733	0.519 - 0.711	0.0488951	<0.01	12687.9	<0.01	94.2622
Pan, YO.2018 , .24	0.614192	0.518 - 0.71	0.0489123	<0.01	12696.8	<0.01	94.2663
Pan, YO.2018 , .25	0.614192	0.518 - 0.71	0.0489123	<0.01	12696.8	<0.01	94.2663
Pan, YO.2018 , .26	0.614529	0.519 - 0.71	0.0489023	<0.01	12691.6	<0.01	94.2639
Pan, YO.2018 , .27	0.613955	0.518 - 0.71	0.0489179	<0.01	12699.8	<0.01	94.2676
Pan, YO.2018 , .28	0.61328	0.517 - 0.709	0.0489277	<0.01	12704.8	<0.01	94.2699
Pan, YO.2018 , .29	0.614623	0.519 - 0.71	0.0488991	<0.01	12690	<0.01	94.2632
Pan, YO.2018 , .30	0.614433	0.519 - 0.71	0.0489054	<0.01	12693.2	<0.01	94.2647
Pan, YO.2018 , .31	0.614681	0.519 - 0.711	0.048897	<0.01	12688.9	<0.01	94.2627
Pan, YO.2018 , .32	0.614157	0.518 - 0.71	0.0489132	<0.01	12697.3	<0.01	94.2665
Pan, YO.2018 , .33	0.615547	0.52 - 0.711	0.0488579	<0.01	12668.6	<0.01	94.2535
Pan, YO.2018 , .34	0.613783	0.518 - 0.71	0.0489213	<0.01	12701.5	<0.01	94.2684
Pang, R. 2014 , .1	0.613647	0.518 - 0.71	0.0489236	<0.01	12702.7	<0.01	94.2689
Pang, R. 2014 , .2	0.613813	0.518 - 0.71	0.0489208	<0.01	12701.2	<0.01	94.2683
Pang, R. 2014 , .3	0.615596	0.52 - 0.711	0.0488552	<0.01	12667.2	<0.01	94.2529
Pang, R. 2014 , .4	0.613434	0.518 - 0.709	0.0489263	<0.01	12704.1	<0.01	94.2696
Pang, R. 2014 , .5	0.614042	0.518 - 0.71	0.048916	<0.01	12698.7	<0.01	94.2671
Pang, R. 2014 , .6	0.609909	0.514 - 0.706	0.0488366	<0.01	12657.6	<0.01	94.2485
Pang, R. 2014 , .7	0.61621	0.521 - 0.712	0.0488175	<0.01	12647.6	<0.01	94.244
Pang, R. 2014 , .8	0.610674	0.515 - 0.706	0.0488777	<0.01	12678.9	<0.01	94.2582
Pang, R. 2014 , .9	0.613064	0.517 - 0.709	0.0489289	<0.01	12705.4	<0.01	94.2702
Puinean, AM. 2010 ,	0.60951	0.514 - 0.705	0.0488104	<0.01	12644	<0.01	94.2423
Reid, W. R. 2019 , .1	0.607761	0.512 - 0.703	0.0486564	<0.01	12564.3	<0.01	94.2058
Reid, W. R. 2019 , .2	0.610904	0.515 - 0.707	0.0488878	<0.01	12684.1	<0.01	94.2605
Riveron, JM. 2014 , .1	0.609013	0.513 - 0.705	0.0487731	<0.01	12624.6	<0.01	94.2335
Riveron, JM. 2014 , .2	0.612615	0.517 - 0.709	0.0489282	<0.01	12705.1	<0.01	94.27
Riveron, JM. 2014 , .3	0.613696	0.518 - 0.71	0.0489228	<0.01	12702.3	<0.01	94.2687
Riveron, JM. 2014 , .4	0.612189	0.516 - 0.708	0.0489237	<0.01	12702.8	<0.01	94.269
Riveron, JM. 2014 , .5	0.609383	0.514 - 0.705	0.0488014	<0.01	12639.3	<0.01	94.2402
Riveron, JM. 2014 , .6	0.609601	0.514 - 0.705	0.0488166	<0.01	12647.2	<0.01	94.2438
Riveron, JM. 2014 , .7	0.611239	0.515 - 0.707	0.0489004	<0.01	12690.6	<0.01	94.2635
Riveron, JM. 2014 , .8	0.612746	0.517 - 0.709	0.0489288	<0.01	12705.4	<0.01	94.2702
Riveron, JM. 2014 , .9	0.609747	0.514 - 0.705	0.0488264	<0.01	12652.2	<0.01	94.2461
Riveron, JM. 2014 , .10	0.612386	0.516 - 0.708	0.0489263	<0.01	12704.1	<0.01	94.2696
Riveron, JM. 2014 , .11	0.610777	0.515 - 0.707	0.0488824	<0.01	12681.3	<0.01	94.2593
Riveron, JM. 2014 , .12	0.614953	0.519 - 0.711	0.0488864	<0.01	12683.4	<0.01	94.2602
Riveron, JM.2013 , .1	0.610257	0.514 - 0.706	0.0488568	<0.01	12668	<0.01	94.2533
Riveron, JM.2013 , .2	0.609183	0.514 - 0.705	0.0487864	<0.01	12631.6	<0.01	94.2367
Riveron, JM.2013 , .3	0.613337	0.517 - 0.709	0.0489272	<0.01	12704.6	<0.01	94.2698
Riveron, JM.2013 , .4	0.610854	0.515 - 0.707	0.0488857	<0.01	12683	<0.01	94.26
Riveron, JM.2013 , .5	0.610646	0.515 - 0.706	0.0488765	<0.01	12678.2	<0.01	94.2579
Riveron, JM.2013 , .6	0.611992	0.516 - 0.708	0.0489204	<0.01	12701	<0.01	94.2682
Riveron, JM.2013 , .7	0.612242	0.516 - 0.708	0.0489245	<0.01	12703.2	<0.01	94.2691
Smith, L.B. 2018 , .1	0.613073	0.517 - 0.709	0.0489288	<0.01	12705.4	<0.01	94.2702
Smith, L.B. 2018 , .2	0.610967	0.515 - 0.707	0.0488903	<0.01	12685.4	<0.01	94.2611
Smith, L.B. 2018 , .3	0.613233	0.517 - 0.709	0.048928	<0.01	12705	<0.01	94.27
Smith, L.B. 2018 , .4	0.613046	0.517 - 0.709	0.0489289	<0.01	12705.4	<0.01	94.2702
Smith, L.B. 2018 , .5	0.6115	0.516 - 0.707	0.0489087	<0.01	12694.9	<0.01	94.2654
Smith, L.B. 2018 , .6	0.611873	0.516 - 0.708	0.048918	<0.01	12699.8	<0.01	94.2676
Smith, L.B. 2018 , .7	0.611687	0.516 - 0.708	0.0489137	<0.01	12697.6	<0.01	94.2666
Smith, L.B. 2018 , .8	0.608275	0.513 - 0.704	0.0487083	<0.01	12591.1	<0.01	94.2182
Smith, L.B. 2018 , .9	0.606676	0.512 - 0.702	0.048529	<0.01	12498.6	<0.01	94.1753
Sonoda, S. 2010 ,	0.612753	0.517 - 0.709	0.0489288	<0.01	12705.4	<0.01	94.2702
Sun, X. 2018 , .1	0.614552	0.519 - 0.71	0.0489015	<0.01	12691.2	<0.01	94.2637
Sun, X. 2018 , .2	0.611933	0.516 - 0.708	0.0489193	<0.01	12700.4	<0.01	94.2679
Sun, X. 2018 , .3	0.610607	0.515 - 0.706	0.0488746	<0.01	12677.3	<0.01	94.2574
Sun, X. 2018 , .4	0.613165	0.517 - 0.709	0.0489284	<0.01	12705.2	<0.01	94.2701
Sun, X. 2018 , .5	0.613045	0.517 - 0.709	0.0489289	<0.01	12705.4	<0.01	94.2702
Sun, X. 2018 , .6	0.612739	0.517 - 0.709	0.0489288	<0.01	12705.4	<0.01	94.2701
Sun, X. 2018 , .7	0.612834	0.517 - 0.709	0.048929	<0.01	12705.5	<0.01	94.2702
Sun, X. 2018 , .8	0.610908	0.515 - 0.707	0.0488879	<0.01	12684.2	<0.01	94.2606
Sun, X. 2018 , .9	0.61344	0.518 - 0.709	0.0489262	<0.01	12704.1	<0.01	94.2695
Sun, X. 2018 , .10	0.612651	0.517 - 0.709	0.0489284	<0.01	12705.2	<0.01	94.2701
Sun, X. 2018 , .11	0.614246	0.518 - 0.71	0.0489108	<0.01	12696.1	<0.01	94.2659
Sun, X. 2018 , .12	0.613602	0.518 - 0.709	0.0489242	<0.01	12703	<0.01	94.2691
Sun, X. 2018 , .13	0.613165	0.517 - 0.709	0.0489284	<0.01	12705.2	<0.01	94.2701
Sun, X. 2018 , .14	0.612739	0.517 - 0.709	0.0489288	<0.01	12705.4	<0.01	94.2701
Sun, X. 2018 , .15	0.612936	0.517 - 0.709	0.0489291	<0.01	12705.5	<0.01	94.2702
Sun, X. 2018 , .16	0.611202	0.515 - 0.707	0.0488991	<0.01	12690	<0.01	94.2632
Sun, X. 2018 , .17	0.612651	0.517 - 0.709	0.0489284	<0.01	12705.2	<0.01	94.2701
Sun, X. 2018 , .18	0.61344	0.518 - 0.709	0.0489262	<0.01	12704.1	<0.01	94.2695
Sun, X. 2018 , .19	0.612651	0.517 - 0.709	0.0489284	<0.01	12705.2	<0.01	94.2701
Sun, X. 2018 , .20	0.613602	0.518 - 0.709	0.0489242	<0.01	12703	<0.01	94.2691
Sun, X. 2018 , .21	0.613785	0.518 - 0.71	0.0489213	<0.01	12701.5	<0.01	94.2684
Sun, X. 2018 , .22	0.610251	0.514 - 0.706	0.0488565	<0.01	12667.9	<0.01	94.2532
Sun, X. 2018 , .23	0.613295	0.517 - 0.709	0.0489276	<0.01	12704.8	<0.01	94.2699
Sun, X. 2018 , .24	0.61344	0.518 - 0.709	0.0489262	<0.01	12704.1	<0.01	94.2695
Sun, X. 2018 , .25	0.612039	0.516 - 0.708	0.0489213	<0.01	12701.5	<0.01	94.2684
Sun, X. 2018 , .26	0.611115	0.515 - 0.707	0.048896	<0.01	12688.4	<0.01	94.2625
Tchigossou, G. 2018 , .1	0.610251	0.514 - 0.706	0.0488565	<0.01	12667.9	<0.01	94.2532
Tchigossou, G. 2018 , .2	0.611228	0.515 - 0.707	0.0489	<0.01	12690.5	<0.01	94.2634
Tchigossou, G. 2018 , .3	0.60993	0.514 - 0.706	0.0488379	<0.01	12658.2	<0.01	94.2488
Tchigossou, G. 2018 , .4	0.613028	0.517 - 0.709	0.0489289	<0.01	12705.5	<0.01	94.2702
Tchigossou, G. 2018 , .5	0.611983	0.516 - 0.708	0.0489202	<0.01	12700.9	<0.01	94.2681
Tchigossou, G. 2018 , .6	0.612077	0.516 - 0.708	0.048922	<0.01	12701.8	<0.01	94.2685
Tian, FJ. 2019 , .1	0.61391	0.518 - 0.71	0.0489189	<0.01	12700.2	<0.01	94.2678
Tian, FJ. 2019 , .2	0.611235	0.515 - 0.707	0.0489003	<0.01	12690.6	<0.01	94.2635
Tian, FJ. 2019 , .3	0.612905	0.517 - 0.709	0.0489291	<0.01	12705.5	<0.01	94.2702
Tian, FJ. 2019 , .4	0.610432	0.515 - 0.706	0.048866	<0.01	12672.8	<0.01	94.2554
Tian, FJ. 2019 , .5	0.611021	0.515 - 0.707	0.0488924	<0.01	12686.5	<0.01	94.2616
Tian, FJ. 2019 , .6	0.612941	0.517 - 0.709	0.0489291	<0.01	12705.5	<0.01	94.2702
Tian, FJ. 2019 , .7	0.611658	0.516 - 0.708	0.048913	<0.01	12697.2	<0.01	94.2664
Tian, FJ. 2019 , .8	0.612273	0.516 - 0.708	0.0489249	<0.01	12703.4	<0.01	94.2692
Tian, FJ. 2019 , .9	0.612631	0.517 - 0.709	0.0489283	<0.01	12705.1	<0.01	94.27
Tian, FJ. 2019 , .10	0.612104	0.516 - 0.708	0.0489224	<0.01	12702.1	<0.01	94.2687
Tian, FJ. 2019 , .11	0.612134	0.516 - 0.708	0.0489229	<0.01	12702.3	<0.01	94.2688
Tian, FJ. 2019 , .12	0.611257	0.515 - 0.707	0.048901	<0.01	12691	<0.01	94.2636
Tian, FJ. 2019 , .13	0.612753	0.517 - 0.709	0.0489288	<0.01	12705.4	<0.01	94.2702
Tian, FJ. 2019 , .14	0.612691	0.517 - 0.709	0.0489286	<0.01	12705.3	<0.01	94.2701
Tian, FJ. 2019 , .15	0.6107	0.515 - 0.707	0.048879	<0.01	12679.5	<0.01	94.2585
Tian, FJ. 2019 , .16	0.611747	0.516 - 0.708	0.0489152	<0.01	12698.3	<0.01	94.267
Tian, FJ. 2019 , .17	0.612997	0.517 - 0.709	0.048929	<0.01	12705.5	<0.01	94.2702
Tian, FJ. 2019 , .18	0.612055	0.516 - 0.708	0.0489216	<0.01	12701.6	<0.01	94.2685
Tian, FJ. 2019 , .19	0.613736	0.518 - 0.71	0.0489221	<0.01	12701.9	<0.01	94.2686
Tian, FJ. 2019 , .20	0.612922	0.517 - 0.709	0.0489291	<0.01	12705.5	<0.01	94.2702
Tian, FJ. 2019 , .21	0.612155	0.516 - 0.708	0.0489232	<0.01	12702.5	<0.01	94.2688
Tian, FJ. 2019 , .22	0.61171	0.516 - 0.708	0.0489143	<0.01	12697.9	<0.01	94.2667
Tian, FJ. 2019 , .23	0.613417	0.518 - 0.709	0.0489265	<0.01	12704.2	<0.01	94.2696
Tian, FJ. 2019 , .24	0.610766	0.515 - 0.707	0.0488819	<0.01	12681	<0.01	94.2591
Tian, FJ. 2019 , .25	0.611919	0.516 - 0.708	0.048919	<0.01	12700.3	<0.01	94.2678
Tian, FJ. 2019 , .26	0.611763	0.516 - 0.708	0.0489156	<0.01	12698.5	<0.01	94.267
Tian, FJ. 2019 , .27	0.612018	0.516 - 0.708	0.0489209	<0.01	12701.3	<0.01	94.2683
Tian, FJ. 2019 , .28	0.61174	0.516 - 0.708	0.048915	<0.01	12698.2	<0.01	94.2669
Tian, FJ. 2019 , .29	0.612721	0.517 - 0.709	0.0489287	<0.01	12705.3	<0.01	94.2701
Tian, FJ. 2019 , .30	0.613391	0.517 - 0.709	0.0489267	<0.01	12704.3	<0.01	94.2697
Wan, H. 2014. , .1	0.607083	0.512 - 0.702	0.0485797	<0.01	12524.7	<0.01	94.1875
Wan, H. 2014. , .2	0.609882	0.514 - 0.706	0.048835	<0.01	12656.7	<0.01	94.2481
Wan, H. 2014. , .3	0.610463	0.515 - 0.706	0.0488676	<0.01	12673.6	<0.01	94.2558
Wan, H. 2014. , .4	0.614353	0.518 - 0.71	0.0489078	<0.01	12694.5	<0.01	94.2652
Wang, K. 2018 , .1	0.612329	0.516 - 0.708	0.0489256	<0.01	12703.7	<0.01	94.2694
Wang, K. 2018 , .2	0.612418	0.517 - 0.708	0.0489266	<0.01	12704.2	<0.01	94.2696
Wang, Z. G. 2019 , .1	0.61016	0.514 - 0.706	0.0488514	<0.01	12665.2	<0.01	94.252
Wang, Z. G. 2019 , .2	0.611879	0.516 - 0.708	0.0489181	<0.01	12699.9	<0.01	94.2677
Wang, Z. G. 2019 , .3	0.608815	0.513 - 0.704	0.0487568	<0.01	12616.2	<0.01	94.2296
Wang, Z. G. 2019 , .4	0.611572	0.516 - 0.707	0.0489107	<0.01	12696	<0.01	94.2659
Wang, Z. G. 2019 , .5	0.609556	0.514 - 0.705	0.0488135	<0.01	12645.6	<0.01	94.2431
Wang, Z. G. 2019 , .6	0.612101	0.516 - 0.708	0.0489224	<0.01	12702	<0.01	94.2686
Wang, Z. G. 2019 , .7	0.609977	0.514 - 0.706	0.0488408	<0.01	12659.7	<0.01	94.2495
Wang, Z. G. 2019 , .8	0.609756	0.514 - 0.705	0.0488269	<0.01	12652.5	<0.01	94.2462
Wang, Z. G. 2019 , .9	0.609171	0.514 - 0.705	0.0487855	<0.01	12631.1	<0.01	94.2364
Wang, Z. G. 2019 , .10	0.612523	0.517 - 0.708	0.0489275	<0.01	12704.7	<0.01	94.2699
Wee, C.W. 2008 , .1	0.61287	0.517 - 0.709	0.0489291	<0.01	12705.5	<0.01	94.2702
Wee, C.W. 2008 , .2	0.61311	0.517 - 0.709	0.0489287	<0.01	12705.3	<0.01	94.2701
Wee, C.W. 2008 , .3	0.613028	0.517 - 0.709	0.0489289	<0.01	12705.5	<0.01	94.2702
Williams, J. 2019 , .1	0.611091	0.515 - 0.707	0.0488951	<0.01	12687.9	<0.01	94.2623
Williams, J. 2019 , .2	0.611259	0.515 - 0.707	0.0489011	<0.01	12691	<0.01	94.2637
Williams, J. 2019 , .3	0.613052	0.517 - 0.709	0.0489289	<0.01	12705.4	<0.01	94.2702
Williams, J. 2019 , .4	0.615431	0.52 - 0.711	0.048864	<0.01	12671.8	<0.01	94.2549
Williams, J. 2019 , .5	0.615037	0.519 - 0.711	0.0488828	<0.01	12681.5	<0.01	94.2594
Williams, J. 2019 , .6	0.612228	0.516 - 0.708	0.0489243	<0.01	12703.1	<0.01	94.2691
Williams, J. 2019 , .7	0.612899	0.517 - 0.709	0.0489291	<0.01	12705.5	<0.01	94.2702
Williams, J. 2019 , .8	0.613318	0.517 - 0.709	0.0489274	<0.01	12704.7	<0.01	94.2698
Xu, L. 2013 , .1	0.612365	0.516 - 0.708	0.048926	<0.01	12703.9	<0.01	94.2695
Xu, L. 2013 , .2	0.611741	0.516 - 0.708	0.048915	<0.01	12698.2	<0.01	94.2669
Xu, L. 2013 , .3	0.611432	0.516 - 0.707	0.0489066	<0.01	12693.9	<0.01	94.265
Xu, L. 2013 , .4	0.609151	0.514 - 0.705	0.0487839	<0.01	12630.3	<0.01	94.2361
Xu, L. 2013 , .5	0.609938	0.514 - 0.706	0.0488384	<0.01	12658.5	<0.01	94.2489
Xu, L. 2014 , .1	0.611004	0.515 - 0.707	0.0488918	<0.01	12686.2	<0.01	94.2615
Xu, L. 2014 , .2	0.611112	0.515 - 0.707	0.0488959	<0.01	12688.3	<0.01	94.2624
Xu, L. 2014 , .3	0.610176	0.514 - 0.706	0.0488523	<0.01	12665.7	<0.01	94.2522
Xu, L. 2016 , .1	0.609058	0.513 - 0.705	0.0487767	<0.01	12626.5	<0.01	94.2344
Xu, L. 2016 , .2	0.609075	0.513 - 0.705	0.048778	<0.01	12627.2	<0.01	94.2347
Xu, L. 2016 , .3	0.609975	0.514 - 0.706	0.0488407	<0.01	12659.7	<0.01	94.2495
Xu, L. 2016 , .4	0.606039	0.511 - 0.701	0.0484427	<0.01	12454.2	<0.01	94.1546
Xu, L. 2016 , .5	0.610025	0.514 - 0.706	0.0488437	<0.01	12661.2	<0.01	94.2502
Xu, L. 2016 , .6	0.612873	0.517 - 0.709	0.0489291	<0.01	12705.5	<0.01	94.2702
Xu, L. 2016 , .7	0.613025	0.517 - 0.709	0.048929	<0.01	12705.5	<0.01	94.2702
Xu, L. 2016 , .8	0.615081	0.519 - 0.711	0.0488809	<0.01	12680.5	<0.01	94.2589
Xu, L. 2016 , .9	0.614413	0.519 - 0.71	0.048906	<0.01	12693.5	<0.01	94.2648
Xu, L. 2016 , .10	0.611791	0.516 - 0.708	0.0489162	<0.01	12698.9	<0.01	94.2672
Xu, L. 2016 , .11	0.611846	0.516 - 0.708	0.0489174	<0.01	12699.5	<0.01	94.2675
Xu, L. 2016 , .12	0.609464	0.514 - 0.705	0.0488072	<0.01	12642.3	<0.01	94.2416
Xu, L. 2016 , .13	0.609469	0.514 - 0.705	0.0488075	<0.01	12642.5	<0.01	94.2416
Xu, L. 2016 , .14	0.611634	0.516 - 0.708	0.0489124	<0.01	12696.9	<0.01	94.2663
Xu, L. 2016 , .15	0.611696	0.516 - 0.708	0.0489139	<0.01	12697.7	<0.01	94.2667
Xu, L. 2016 , .16	0.611221	0.515 - 0.707	0.0488998	<0.01	12690.3	<0.01	94.2634
Xu, L. 2016 , .17	0.611155	0.515 - 0.707	0.0488975	<0.01	12689.1	<0.01	94.2628
Xu, L. 2016 , .18	0.610665	0.515 - 0.706	0.0488773	<0.01	12678.7	<0.01	94.2581
Xu, L. 2016 , .19	0.610676	0.515 - 0.706	0.0488778	<0.01	12678.9	<0.01	94.2582
Xu, L. 2016 , .20	0.608759	0.513 - 0.704	0.0487521	<0.01	12613.8	<0.01	94.2285
Xu, L. 2016 , .21	0.608774	0.513 - 0.704	0.0487533	<0.01	12614.4	<0.01	94.2288
Xu, N. 2019 , .1	0.611815	0.516 - 0.708	0.0489168	<0.01	12699.1	<0.01	94.2673
Xu, N. 2019 , .2	0.612988	0.517 - 0.709	0.048929	<0.01	12705.5	<0.01	94.2702
Xu, N. 2019 , .3	0.612123	0.516 - 0.708	0.0489227	<0.01	12702.2	<0.01	94.2687
Xu, N. 2019 , .4	0.612469	0.517 - 0.708	0.0489271	<0.01	12704.5	<0.01	94.2697
Xu, N. 2019 , .5	0.614853	0.519 - 0.711	0.0488905	<0.01	12685.5	<0.01	94.2612
Xu, N. 2019 , .6	0.611438	0.516 - 0.707	0.0489068	<0.01	12694	<0.01	94.265
Xu, N. 2019 , .7	0.613701	0.518 - 0.71	0.0489227	<0.01	12702.2	<0.01	94.2687
Xu, N. 2019 , .8	0.614782	0.519 - 0.711	0.0488932	<0.01	12686.9	<0.01	94.2618
Xu, N. 2019 , .9	0.614321	0.518 - 0.71	0.0489087	<0.01	12695	<0.01	94.2654
Xu, N. 2019 , .10	0.614371	0.519 - 0.71	0.0489073	<0.01	12694.2	<0.01	94.2651
Xu, N. 2019 , .11	0.61337	0.517 - 0.709	0.0489269	<0.01	12704.4	<0.01	94.2697
Xu, N. 2019 , .12	0.615373	0.52 - 0.711	0.048867	<0.01	12673.3	<0.01	94.2556
Xu, N. 2019 , .13	0.613581	0.518 - 0.709	0.0489245	<0.01	12703.2	<0.01	94.2691
Xu, N. 2019 , .14	0.614095	0.518 - 0.71	0.0489147	<0.01	12698.1	<0.01	94.2669
Xu, N. 2019 , .15	0.613765	0.518 - 0.71	0.0489216	<0.01	12701.7	<0.01	94.2685
Xu, N. 2019 , .16	0.614226	0.518 - 0.71	0.0489114	<0.01	12696.3	<0.01	94.2661
Xu, N. 2019 , .17	0.612018	0.516 - 0.708	0.0489209	<0.01	12701.3	<0.01	94.2683
Xu, N. 2019 , .18	0.612094	0.516 - 0.708	0.0489222	<0.01	12702	<0.01	94.2686
Xu,L. 2016 ,	0.606037	0.511 - 0.701	0.0484424	<0.01	12454.1	<0.01	94.1545
Zhang Y. L. 2012 , .1	0.613204	0.517 - 0.709	0.0489282	<0.01	12705.1	<0.01	94.27
Zhang Y. L. 2012 , .2	0.613073	0.517 - 0.709	0.0489288	<0.01	12705.4	<0.01	94.2702
Zhang Y. L. 2012 , .3	0.613073	0.517 - 0.709	0.0489288	<0.01	12705.4	<0.01	94.2702
Zhang Y. L. 2012 , .4	0.613479	0.518 - 0.709	0.0489258	<0.01	12703.8	<0.01	94.2694
Zhang Y. L. 2012 , .5	0.613454	0.518 - 0.709	0.0489261	<0.01	12704	<0.01	94.2695
Zhang Y. L. 2012 , .6	0.613549	0.518 - 0.709	0.0489249	<0.01	12703.4	<0.01	94.2692
Zhang Y. L. 2012 , .7	0.61269	0.517 - 0.709	0.0489286	<0.01	12705.3	<0.01	94.2701
Zhang Y. L. 2012 , .8	0.612975	0.517 - 0.709	0.048929	<0.01	12705.5	<0.01	94.2702
Zhang Y. L. 2012 , .9	0.61351	0.518 - 0.709	0.0489254	<0.01	12703.6	<0.01	94.2694
Zhang Y. L. 2012 , .10	0.612743	0.517 - 0.709	0.0489288	<0.01	12705.4	<0.01	94.2701
Zhang Y. L. 2012 , .11	0.612929	0.517 - 0.709	0.0489291	<0.01	12705.5	<0.01	94.2702
Zhang Y. L. 2012 , .12	0.613349	0.517 - 0.709	0.0489271	<0.01	12704.5	<0.01	94.2698
Zhang Y. L. 2012 , .13	0.612929	0.517 - 0.709	0.0489291	<0.01	12705.5	<0.01	94.2702
Zhang Y. L. 2012 , .14	0.614036	0.518 - 0.71	0.0489161	<0.01	12698.8	<0.01	94.2672
Zhang Y. L. 2012 , .15	0.613641	0.518 - 0.71	0.0489236	<0.01	12702.7	<0.01	94.2689
Zhang Y. L. 2012 , .16	0.613204	0.517 - 0.709	0.0489282	<0.01	12705.1	<0.01	94.27
Zhang Y. L. 2012 , .17	0.612929	0.517 - 0.709	0.0489291	<0.01	12705.5	<0.01	94.2702
Zhang Y. L. 2012 , .18	0.613366	0.517 - 0.709	0.048927	<0.01	12704.4	<0.01	94.2697
Zhang Y. L. 2012 , .19	0.612929	0.517 - 0.709	0.0489291	<0.01	12705.5	<0.01	94.2702
Zhang Y. L. 2012 , .20	0.612607	0.517 - 0.709	0.0489281	<0.01	12705	<0.01	94.27
Zhang Y. L. 2012 , .21	0.613335	0.517 - 0.709	0.0489273	<0.01	12704.6	<0.01	94.2698
Zhang Y. L. 2012 , .22	0.613454	0.518 - 0.709	0.0489261	<0.01	12704	<0.01	94.2695
Zhang Y. L. 2012 , .23	0.612648	0.517 - 0.709	0.0489284	<0.01	12705.2	<0.01	94.27
Zhang Y. L. 2012 , .24	0.613366	0.517 - 0.709	0.048927	<0.01	12704.4	<0.01	94.2697
Zhang Y. L. 2012 , .25	0.612873	0.517 - 0.709	0.0489291	<0.01	12705.5	<0.01	94.2702
Zhang Y. L. 2012 , .26	0.613693	0.518 - 0.71	0.0489228	<0.01	12702.3	<0.01	94.2687
Zhang Y. L. 2012 , .27	0.61376	0.518 - 0.71	0.0489217	<0.01	12701.7	<0.01	94.2685
Zhang Y. L. 2012 , .28	0.61269	0.517 - 0.709	0.0489286	<0.01	12705.3	<0.01	94.2701
Zhang Y. L. 2012 , .29	0.60927	0.514 - 0.705	0.048793	<0.01	12635	<0.01	94.2382
Zhang Y. L. 2012 , .30	0.613349	0.517 - 0.709	0.0489271	<0.01	12704.5	<0.01	94.2698
Zhang Y. L. 2012 , .31	0.613905	0.518 - 0.71	0.048919	<0.01	12700.3	<0.01	94.2678
Zhang Y. L. 2012 , .32	0.613204	0.517 - 0.709	0.0489282	<0.01	12705.1	<0.01	94.27
Zhang Y. L. 2012 , .33	0.612648	0.517 - 0.709	0.0489284	<0.01	12705.2	<0.01	94.27
Zhang Y. L. 2012 , .34	0.613366	0.517 - 0.709	0.048927	<0.01	12704.4	<0.01	94.2697
Zhang Y. L. 2012 , .35	0.612954	0.517 - 0.709	0.0489291	<0.01	12705.5	<0.01	94.2702
Zhang Y. L. 2012 , .36	0.613204	0.517 - 0.709	0.0489282	<0.01	12705.1	<0.01	94.27
Zhang Y. L. 2012 , .37	0.6127	0.517 - 0.709	0.0489286	<0.01	12705.3	<0.01	94.2701
Zhang Y. L. 2019 , .1	0.611959	0.516 - 0.708	0.0489198	<0.01	12700.7	<0.01	94.268
Zhang Y. L. 2019 , .2	0.612831	0.517 - 0.709	0.048929	<0.01	12705.5	<0.01	94.2702
Zhang Y. L. 2019 , .3	0.615113	0.519 - 0.711	0.0488794	<0.01	12679.8	<0.01	94.2586
Zhang Y. L. 2019 , .4	0.610778	0.515 - 0.707	0.0488824	<0.01	12681.3	<0.01	94.2593
Zhang Y. L. 2019 , .5	0.611805	0.516 - 0.708	0.0489165	<0.01	12699	<0.01	94.2673
Zhang, Ni. 2016 , .1	0.61234	0.516 - 0.708	0.0489257	<0.01	12703.8	<0.01	94.2694
Zhang, Ni. 2016 , .2	0.613068	0.517 - 0.709	0.0489288	<0.01	12705.4	<0.01	94.2702
Zhang, Ni. 2016 , .3	0.612405	0.517 - 0.708	0.0489265	<0.01	12704.2	<0.01	94.2696
Zhang, Ni. 2016 , .4	0.612154	0.516 - 0.708	0.0489232	<0.01	12702.5	<0.01	94.2688
Zhang, Ni. 2016 , .5	0.610989	0.515 - 0.707	0.0488912	<0.01	12685.9	<0.01	94.2613
Zhang, Ni. 2016 , .6	0.613052	0.517 - 0.709	0.0489289	<0.01	12705.4	<0.01	94.2702
Zhang, Ni. 2016 , .7	0.613031	0.517 - 0.709	0.0489289	<0.01	12705.5	<0.01	94.2702
Zhang, Ni. 2016 , .8	0.612853	0.517 - 0.709	0.0489291	<0.01	12705.5	<0.01	94.2702
Zhang, Y. 2019 , .1	0.611362	0.516 - 0.707	0.0489045	<0.01	12692.8	<0.01	94.2644
Zhang, Y. 2019 , .2	0.613358	0.517 - 0.709	0.048927	<0.01	12704.5	<0.01	94.2697
Zhang, Y. 2019 , .3	0.610508	0.515 - 0.706	0.0488698	<0.01	12674.8	<0.01	94.2563
Zhang, Y. 2019 , .4	0.612848	0.517 - 0.709	0.048929	<0.01	12705.5	<0.01	94.2702
Zhang, Y. 2019 , .5	0.615009	0.519 - 0.711	0.048884	<0.01	12682.1	<0.01	94.2596
Zhang, Y. 2019 , .6	0.612479	0.517 - 0.708	0.0489272	<0.01	12704.5	<0.01	94.2698
Zhang, Y. 2019 , .7	0.612417	0.517 - 0.708	0.0489266	<0.01	12704.2	<0.01	94.2696
Zhang, Y. 2019 , .8	0.614309	0.518 - 0.71	0.0489091	<0.01	12695.2	<0.01	94.2655
Zhang, Yi. 2019 , .1	0.613226	0.517 - 0.709	0.0489281	<0.01	12705	<0.01	94.27
Zhang, Yi. 2019 , .2	0.613681	0.518 - 0.71	0.048923	<0.01	12702.4	<0.01	94.2688
Zhang, Yi. 2019 , .3	0.613601	0.518 - 0.709	0.0489242	<0.01	12703	<0.01	94.2691
Zhang, Yi. 2019 , .4	0.613688	0.518 - 0.71	0.0489229	<0.01	12702.3	<0.01	94.2688
Zhang, Yi. 2019 , .5	0.6139	0.518 - 0.71	0.0489191	<0.01	12700.3	<0.01	94.2679
Zhang, Yi. 2019 , .6	0.613511	0.518 - 0.709	0.0489254	<0.01	12703.6	<0.01	94.2694
Zhang, Yi. 2019 , .7	0.613819	0.518 - 0.71	0.0489207	<0.01	12701.2	<0.01	94.2682
Zhang, Yi. 2019 , .8	0.613677	0.518 - 0.71	0.0489231	<0.01	12702.4	<0.01	94.2688
Zhang, YL. 2017 , .1	0.609564	0.514 - 0.705	0.0488141	<0.01	12645.9	<0.01	94.2432
Zhang, YL. 2017 , .2	0.612669	0.517 - 0.709	0.0489285	<0.01	12705.2	<0.01	94.2701
Zhang, YL. 2017 , .3	0.611344	0.515 - 0.707	0.0489039	<0.01	12692.5	<0.01	94.2643
Zhang, YL. 2017 , .4	0.610394	0.515 - 0.706	0.0488641	<0.01	12671.8	<0.01	94.255
Zhang, YL. 2017 , .5	0.614623	0.519 - 0.71	0.0488991	<0.01	12690	<0.01	94.2632
Zhang, YL. 2017 , .6	0.615147	0.519 - 0.711	0.0488779	<0.01	12679	<0.01	94.2582
Zhang, YL. 2017 , .7	0.615359	0.52 - 0.711	0.0488677	<0.01	12673.7	<0.01	94.2558
Zhang, YL. 2017 , .8	0.61469	0.519 - 0.711	0.0488967	<0.01	12688.7	<0.01	94.2626
Zhang, YL. 2018 , .1	0.610492	0.515 - 0.706	0.0488691	<0.01	12674.4	<0.01	94.2561
Zhang, YL. 2018 , .2	0.612113	0.516 - 0.708	0.0489226	<0.01	12702.2	<0.01	94.2687
Zhang, YL. 2018 , .3	0.612206	0.516 - 0.708	0.048924	<0.01	12702.9	<0.01	94.269
Zhang, YL. 2018 , .4	0.612285	0.516 - 0.708	0.0489251	<0.01	12703.5	<0.01	94.2693
Zhang, YL. 2018 , .5	0.612585	0.517 - 0.708	0.048928	<0.01	12705	<0.01	94.27
Zhang, YL. 2018 , .6	0.613143	0.517 - 0.709	0.0489285	<0.01	12705.3	<0.01	94.2701
Zhang, YL. 2018 , .7	0.613118	0.517 - 0.709	0.0489287	<0.01	12705.3	<0.01	94.2701
Zhang, YL. 2018 , .8	0.613223	0.517 - 0.709	0.0489281	<0.01	12705	<0.01	94.27
Zhang, YL. 2018 , .9	0.614439	0.519 - 0.71	0.0489052	<0.01	12693.1	<0.01	94.2646
Zhang, YL. 2018 , .10	0.61459	0.519 - 0.71	0.0489002	<0.01	12690.5	<0.01	94.2634
Zhang, YL. 2018 , .11	0.61452	0.519 - 0.71	0.0489026	<0.01	12691.8	<0.01	94.264
Zhang, YL. 2018 , .12	0.610554	0.515 - 0.706	0.0488721	<0.01	12676	<0.01	94.2568
Zhang, YL. 2018 , .13	0.614662	0.519 - 0.71	0.0488977	<0.01	12689.2	<0.01	94.2629
Zhang, YL. 2018 , .14	0.614703	0.519 - 0.711	0.0488962	<0.01	12688.5	<0.01	94.2625
Zhang, YL. 2018 , .15	0.614915	0.519 - 0.711	0.048888	<0.01	12684.2	<0.01	94.2606
Zhang, YL. 2018 , .16	0.616382	0.521 - 0.712	0.0488055	<0.01	12641.5	<0.01	94.2412
Zhang, YL. 2018 , .17	0.615879	0.52 - 0.712	0.0488388	<0.01	12658.7	<0.01	94.249
Zhang, YL. 2018 , .18	0.611269	0.515 - 0.707	0.0489014	<0.01	12691.2	<0.01	94.2637
Zhang, YL. 2018 , .19	0.611515	0.516 - 0.707	0.0489091	<0.01	12695.2	<0.01	94.2655
Zhang, YL. 2018 , .20	0.611685	0.516 - 0.708	0.0489137	<0.01	12697.5	<0.01	94.2666
Zhang, YL. 2018 , .21	0.611984	0.516 - 0.708	0.0489203	<0.01	12701	<0.01	94.2682
Zhang, YL. 2018 , .22	0.612034	0.516 - 0.708	0.0489212	<0.01	12701.4	<0.01	94.2684
Zhang, YL. 2018 , .23	0.612147	0.516 - 0.708	0.0489231	<0.01	12702.4	<0.01	94.2688
Zhang, YL. 2018 , .24	0.612133	0.516 - 0.708	0.0489229	<0.01	12702.3	<0.01	94.2688
Zhen, C. A. 2018 ,	0.609962	0.514 - 0.706	0.0488399	<0.01	12659.3	<0.01	94.2493
Zhen, Congai. 2018 ,	0.610038	0.514 - 0.706	0.0488444	<0.01	12661.6	<0.01	94.2503
Zhu, F. 2008 , .1	0.613674	0.518 - 0.71	0.0489231	<0.01	12702.4	<0.01	94.2688
Zhu, F. 2008 , .2	0.604603	0.51 - 0.699	0.0482165	<0.01	12338.2	<0.01	94.0996
Zhu, F. 2008. IMB ,	0.611987	0.516 - 0.708	0.0489203	<0.01	12701	<0.01	94.2682
